# Supplementary material for: 4-Cyano­anilinium bromide
Source: Acta Crystallogr Sect E Struct Rep Online. 2012 Sep 8;68(Pt 10):o2884. doi: 10.1107/S1600536812037014 (PMC3470237; doi:10.1107/S1600536812037014)
Supplement: Supplementary file 1 [file e-68-o2884-sup1.cif]

##############################################################################
#                                                                            #
# This CIF contains the data in a paper accepted for publication in          #
# Acta Crystallographica Section E. It conforms to the requirements of       #
# Notes for Authors for Acta Crystallographica Section E, and has been       #
# peer reviewed under the auspices of the IUCr Commission on Journals.       #
#                                                                            #
# Full details of the Crystallographic Information File format               #
# are given in the paper "The Crystallographic Information File (CIF):       #
# a New Standard Archive File for Crystallography" by S. R. Hall, F. H.      #
# Allen and I. D. Brown [Acta Cryst. (1991), A47, 655-685].                  #
#                                                                            #
# The current version of the core CIF dictionary is obtainable from          #
# ftp://ftp.iucr.org/pub/cif_core.dic.                                       #
#                                                                            #
# Software is freely available for graphical display of the structure(s)     #
# in this CIF. For information consult the CIF software page                 #
# http://www.iucr.org/resources/cif/software.                                #
#                                                                            #
# This file may be used for bona fide research purposes within the           #
# scientific community so long as proper attribution is given to the journal # 
# article from which it was obtained.                                        #
#                                                                            #
##############################################################################
data_I
_audit_creation_method     SHELXL-97
_chemical_name_systematic
;
4-Cyanoanilinium bromide
;
_chemical_name_common     ?
_chemical_formula_moiety     'C7 H7 N2 +, Br -'
_chemical_formula_sum     'C7 H7 Br N2'
_chemical_formula_iupac     'C7 H7 N2 +, Br -'
_chemical_formula_weight     199.06
_chemical_melting_point     ?
_symmetry_cell_setting     triclinic
_symmetry_space_group_name_H-M     'P -1'
_symmetry_space_group_name_Hall     '-P 1'
loop_
    _symmetry_equiv_pos_as_xyz
    'x, y, z'
    '-x, -y, -z'
_cell_length_a     4.3102(10)
_cell_length_b     6.1076(13)
_cell_length_c     14.510(3)
_cell_angle_alpha     91.719(3)
_cell_angle_beta     93.290(3)
_cell_angle_gamma     101.428(3)
_cell_volume     373.46(14)
_cell_formula_units_Z     2
_cell_measurement_reflns_used     5589
_cell_measurement_theta_min     2.81
_cell_measurement_theta_max     29.10
_cell_measurement_temperature     100(2)
_exptl_crystal_description     Block
_exptl_crystal_colour     colourless
_exptl_crystal_size_max     0.20
_exptl_crystal_size_mid     0.19
_exptl_crystal_size_min     0.16
_exptl_crystal_density_diffrn     1.770
_exptl_crystal_density_meas     ?
_exptl_crystal_density_method     'not measured'
_exptl_crystal_F_000     196
_exptl_absorpt_coefficient_mu     5.422
_exptl_absorpt_correction_type     numerical
_exptl_absorpt_process_details     '(SADABS; Sheldrick, 2009)'
_exptl_absorpt_correction_T_min     0.6305
_exptl_absorpt_correction_T_max     0.8371
_exptl_special_details
;
The diffraction data were obtained from 3 sets of 400 frames, each of width 0.5
\%. in omega, collected at phi = 0.00, 90.00 and 180.00 \%. and 2 sets of 800
frames, each of width 0.45 \% in phi, collected at omega = -30.00 and 210.00
\%. The scan time was 10 sec/frame.
;
_diffrn_ambient_temperature     100(2)
_diffrn_radiation_type     MoK\a
_diffrn_radiation_wavelength     0.71073
_diffrn_radiation_source     'fine-focus sealed tube'
_diffrn_radiation_monochromator     graphite
_diffrn_measurement_device_type     'Bruker SMART APEX CCD'
_diffrn_measurement_method     '\f and \w scans'
_diffrn_detector_area_resol_mean     ?
_diffrn_reflns_number     6534
_diffrn_reflns_av_R_equivalents     0.0320
_diffrn_reflns_av_sigmaI/netI     0.0281
_diffrn_reflns_theta_min     2.81
_diffrn_reflns_theta_max     29.18
_diffrn_reflns_theta_full     27.50
_diffrn_measured_fraction_theta_max     0.931
_diffrn_measured_fraction_theta_full     0.990
_diffrn_reflns_limit_h_min     -5
_diffrn_reflns_limit_h_max     5
_diffrn_reflns_limit_k_min     -8
_diffrn_reflns_limit_k_max     8
_diffrn_reflns_limit_l_min     -19
_diffrn_reflns_limit_l_max     19
_refine_special_details
;
Refinement of <i>F</i>^2^ against ALL reflections. The weighted <i>R</i>-factor
<i>wR</i> and goodness of fit <i>S</i> are based on <i>F</i>^2^, conventional
<i>R</i>-factors <i>R</i> are based on <i>F</i>, with <i>F</i> set to zero for
negative <i>F</i>^2^. The threshold expression of <i>F</i>^2^ >
\s(<i>F</i>^2^) is used only for calculating <i>R</i>-factors(gt) <i>etc</i>.
and is not relevant to the choice of reflections for refinement.
<i>R</i>-factors based on <i>F</i>^2^ are statistically about twice as large
as those based on <i>F</i>, and <i>R</i>- factors based on ALL data will be
even larger. H-atoms attached to carbon were placed in calculated positions
(C---H = 0.95 \%A) while those attached to nitrogen were placed in locations
derived from a difference map and then their coordinates adjusted to give an
N---H distance of 0.88 \%A. All were included as riding contributions with
isotropic displacement parameters 1.2 times those of the attached atoms.
;
_reflns_number_total     1874
_reflns_number_gt     1802
_reflns_threshold_expression     I>2\s(I)
_refine_ls_structure_factor_coef     Fsqd
_refine_ls_matrix_type     full
_refine_ls_R_factor_all     0.0214
_refine_ls_R_factor_gt     0.0203
_refine_ls_wR_factor_gt     0.0505
_refine_ls_wR_factor_ref     0.0510
_refine_ls_goodness_of_fit_ref     1.062
_refine_ls_restrained_S_all     1.062
_refine_ls_number_reflns     1874
_refine_ls_number_parameters     91
_refine_ls_number_restraints     0
_refine_ls_hydrogen_treatment     constr
_refine_ls_weighting_scheme     calc
_refine_ls_weighting_details
         'calc w=1/[\s^2^(Fo^2^)+(0.0248P)^2^+0.1891P] where P=(Fo^2^+2Fc^2^)/3'
_atom_sites_solution_hydrogens     geom
_atom_sites_solution_primary     direct
_atom_sites_solution_secondary     difmap
_refine_ls_shift/su_max     0.002
_refine_ls_shift/su_mean     0.000
_refine_diff_density_max     0.860
_refine_diff_density_min     -0.413
_refine_ls_extinction_method     none
_refine_ls_extinction_coef     ?
loop_
    _atom_type_symbol
    _atom_type_description
    _atom_type_scat_dispersion_real
    _atom_type_scat_dispersion_imag
    _atom_type_scat_source
    'C' 'C' 0.0033 0.0016
                         'International Tables Vol C Tables 4.2.6.8 and 6.1.1.4'
    'H' 'H' 0.0000 0.0000
                         'International Tables Vol C Tables 4.2.6.8 and 6.1.1.4'
    'N' 'N' 0.0061 0.0033
                         'International Tables Vol C Tables 4.2.6.8 and 6.1.1.4'
    'Br' 'Br' -0.2901 2.4595
                         'International Tables Vol C Tables 4.2.6.8 and 6.1.1.4'
_computing_data_collection     'APEX2 (Bruker, 2010)'
_computing_cell_refinement     'SAINT (Bruker, 2009)'
_computing_data_reduction     'SAINT (Bruker, 2009)'
_computing_structure_solution     'SHELXM (Sheldrick, 1998, 2004)'
_computing_structure_refinement     'SHELXL97 (Sheldrick, 2008)'
_computing_molecular_graphics     'SHELXTL (Sheldrick, 2008)'
_computing_publication_material     'SHELXTL (Sheldrick, 2008)'
loop_
    _atom_site_type_symbol
    _atom_site_label
    _atom_site_fract_x
    _atom_site_fract_y
    _atom_site_fract_z
    _atom_site_U_iso_or_equiv
    _atom_site_adp_type
    _atom_site_calc_flag
    _atom_site_refinement_flags
    _atom_site_occupancy
    _atom_site_symmetry_multiplicity
    _atom_site_disorder_assembly
    _atom_site_disorder_group
    Br Br1 0.08172(3) 0.73901(2) 0.423553(10) 0.01208(7) Uani d . 1 1 . .
    N N1 0.5934(3) 0.7244(2) 0.60221(10) 0.0128(3) Uani d . 1 1 . .
    H H1A 0.4298 0.7029 0.5615 0.015 Uiso d R 1 1 . .
    H H1B 0.6868 0.6102 0.5940 0.015 Uiso d R 1 1 . .
    H H1C 0.7187 0.8527 0.5922 0.015 Uiso d R 1 1 . .
    N N2 0.1311(4) 0.7765(3) 1.04130(11) 0.0215(3) Uani d . 1 1 . .
    C C1 0.4868(4) 0.7327(3) 0.69615(11) 0.0117(3) Uani d . 1 1 . .
    C C2 0.3482(4) 0.9098(3) 0.72253(12) 0.0142(3) Uani d . 1 1 . .
    H H2 0.3199 1.0208 0.6801 0.017 Uiso calc R 1 1 . .
    C C3 0.2514(4) 0.9219(3) 0.81193(12) 0.0148(3) Uani d . 1 1 . .
    H H3 0.1545 1.0409 0.8312 0.018 Uiso calc R 1 1 . .
    C C4 0.2980(4) 0.7575(3) 0.87320(12) 0.0140(3) Uani d . 1 1 . .
    C C5 0.4367(4) 0.5796(3) 0.84545(12) 0.0158(3) Uani d . 1 1 . .
    H H5 0.4650 0.4679 0.8875 0.019 Uiso calc R 1 1 . .
    C C6 0.5326(4) 0.5674(3) 0.75594(12) 0.0142(3) Uani d . 1 1 . .
    H H6 0.6278 0.4481 0.7361 0.017 Uiso calc R 1 1 . .
    C C7 0.2031(4) 0.7694(3) 0.96694(13) 0.0168(3) Uani d . 1 1 . .
loop_
    _atom_site_aniso_label
    _atom_site_aniso_U_11
    _atom_site_aniso_U_22
    _atom_site_aniso_U_33
    _atom_site_aniso_U_12
    _atom_site_aniso_U_13
    _atom_site_aniso_U_23
    Br1 0.01341(9) 0.01043(10) 0.01308(10) 0.00377(6) 0.00081(6) 0.00256(6)
    N1 0.0141(6) 0.0118(7) 0.0130(7) 0.0032(5) 0.0006(5) 0.0018(5)
    N2 0.0304(9) 0.0179(8) 0.0179(8) 0.0073(7) 0.0055(7) 0.0020(6)
    C1 0.0118(7) 0.0123(8) 0.0102(7) 0.0013(6) -0.0010(6) -0.0002(6)
    C2 0.0159(8) 0.0124(8) 0.0149(8) 0.0040(6) 0.0000(6) 0.0033(6)
    C3 0.0167(8) 0.0127(8) 0.0157(8) 0.0050(7) 0.0009(6) 0.0001(6)
    C4 0.0141(8) 0.0150(8) 0.0122(8) 0.0017(6) 0.0007(6) 0.0008(6)
    C5 0.0185(8) 0.0143(8) 0.0152(8) 0.0047(7) 0.0007(6) 0.0038(6)
    C6 0.0165(8) 0.0118(8) 0.0152(8) 0.0045(6) 0.0008(6) 0.0018(6)
    C7 0.0201(8) 0.0125(8) 0.0181(9) 0.0038(7) 0.0011(7) 0.0026(6)
_geom_special_details
;
All e.s.d.'s (except the e.s.d. in the dihedral angle between two l.s. planes)
are estimated using the full covariance matrix. The cell e.s.d.'s are taken
into account individually in the estimation of e.s.d.'s in distances, angles
and torsion angles; correlations between e.s.d.'s in cell parameters are only
used when they are defined by crystal symmetry. An approximate (isotropic)
treatment of cell e.s.d.'s is used for estimating e.s.d.'s involving l.s.
planes.
;
loop_
    _geom_bond_atom_site_label_1
    _geom_bond_atom_site_label_2
    _geom_bond_site_symmetry_2
    _geom_bond_distance
    _geom_bond_publ_flag
    N1 C1 . 1.466(2) ?
    N1 H1A . 0.8800 ?
    N1 H1B . 0.8801 ?
    N1 H1C . 0.8800 ?
    N2 C7 . 1.142(3) ?
    C1 C6 . 1.387(2) ?
    C1 C2 . 1.389(2) ?
    C2 C3 . 1.390(2) ?
    C2 H2 . 0.9500 ?
    C3 C4 . 1.397(2) ?
    C3 H3 . 0.9500 ?
    C4 C5 . 1.399(2) ?
    C4 C7 . 1.447(2) ?
    C5 C6 . 1.390(2) ?
    C5 H5 . 0.9500 ?
    C6 H6 . 0.9500 ?
loop_
    _geom_angle_atom_site_label_1
    _geom_angle_atom_site_label_2
    _geom_angle_atom_site_label_3
    _geom_angle_site_symmetry_1
    _geom_angle_site_symmetry_3
    _geom_angle
    _geom_angle_publ_flag
    C1 N1 H1A . . 110.3 ?
    C1 N1 H1B . . 110.7 ?
    H1A N1 H1B . . 106.0 ?
    C1 N1 H1C . . 108.9 ?
    H1A N1 H1C . . 108.7 ?
    H1B N1 H1C . . 112.2 ?
    C6 C1 C2 . . 122.32(16) ?
    C6 C1 N1 . . 119.28(15) ?
    C2 C1 N1 . . 118.38(15) ?
    C1 C2 C3 . . 118.97(16) ?
    C1 C2 H2 . . 120.5 ?
    C3 C2 H2 . . 120.5 ?
    C2 C3 C4 . . 119.38(16) ?
    C2 C3 H3 . . 120.3 ?
    C4 C3 H3 . . 120.3 ?
    C3 C4 C5 . . 120.97(16) ?
    C3 C4 C7 . . 120.11(16) ?
    C5 C4 C7 . . 118.91(16) ?
    C6 C5 C4 . . 119.56(16) ?
    C6 C5 H5 . . 120.2 ?
    C4 C5 H5 . . 120.2 ?
    C1 C6 C5 . . 118.79(16) ?
    C1 C6 H6 . . 120.6 ?
    C5 C6 H6 . . 120.6 ?
    N2 C7 C4 . . 178.9(2) ?
loop_
    _geom_torsion_atom_site_label_1
    _geom_torsion_atom_site_label_2
    _geom_torsion_atom_site_label_3
    _geom_torsion_atom_site_label_4
    _geom_torsion_site_symmetry_1
    _geom_torsion_site_symmetry_2
    _geom_torsion_site_symmetry_3
    _geom_torsion_site_symmetry_4
    _geom_torsion
    _geom_torsion_publ_flag
    C6 C1 C2 C3 . . . . -0.1(3) ?
    N1 C1 C2 C3 . . . . -178.82(15) ?
    C1 C2 C3 C4 . . . . 0.5(3) ?
    C2 C3 C4 C5 . . . . -0.8(3) ?
    C2 C3 C4 C7 . . . . 179.08(16) ?
    C3 C4 C5 C6 . . . . 0.7(3) ?
    C7 C4 C5 C6 . . . . -179.23(17) ?
    C2 C1 C6 C5 . . . . -0.1(3) ?
    N1 C1 C6 C5 . . . . 178.66(15) ?
    C4 C5 C6 C1 . . . . -0.2(3) ?
    C3 C4 C7 N2 . . . . -162(11) ?
    C5 C4 C7 N2 . . . . 18(12) ?
loop_
    _geom_hbond_atom_site_label_D
    _geom_hbond_atom_site_label_H
    _geom_hbond_atom_site_label_A
    _geom_hbond_site_symmetry_A
    _geom_hbond_distance_DH
    _geom_hbond_distance_HA
    _geom_hbond_distance_DA
    _geom_hbond_angle_DHA
    N1 H1A Br1 . 0.88 2.47 3.3209(16) 162
    C2 H2 Br1 2_576 0.95 2.87 3.7316(18) 151
    C3 H3 N2 2_577 0.95 2.62 3.466(2) 149
    C5 H5 N2 2_667 0.95 2.69 3.517(2) 146
    C6 H6 Br1 2_666 0.95 3.00 3.8063(18) 144
    N1 H1B Br1 2_666 0.88 2.54 3.4174(16) 175
    N1 H1C Br1 2_676 0.88 2.49 3.3400(16) 162
_iucr_refine_instructions_details
;
TITL LK110_0m in P-1
CELL 0.71073   4.3102   6.1076  14.5105  91.719  93.290 101.428
ZERR    2.00   0.0010   0.0013   0.0032   0.003   0.003   0.003
LATT 1
SFAC C  H  N  Br
UNIT 14  14  4  2
L.S. 4
BOND $H
FMAP 2
PLAN 5
EQIV $1 -x, -y+2, -z+1
EQIV $2 -x, -y+2, -z+2
EQIV $3 -x+1, -y+1, -z+2
EQIV $4 -x+1, -y+1, -z+1
EQIV $5 -x+1, -y+2, -z+1
HTAB N1 Br1
HTAB C2 Br1_$1
HTAB C3 N2_$2
HTAB C5 N2_$3
HTAB C6 Br1_$4
HTAB N1 Br1_$4
HTAB N1 Br1_$5
CONF
MPLA 6 C1_$1 C2_$1 C3_$1 C4_$1 C5_$1 C6_$1 C1 > C6
MPLA 6 C1 > C6 C1_$3 C2_$3 C3_$3 C4_$3 C5_$3 C6_$3
ACTA 55.0
SIZE 0.034 0.226 0.245
TEMP -173
WGHT    0.024800    0.189100
FVAR       0.29172
BR1   4    0.081718    0.739015    0.423553    11.00000    0.01341    0.01043 =
         0.01308    0.00256    0.00081    0.00377
N1    3    0.593401    0.724403    0.602208    11.00000    0.01405    0.01182 =
         0.01296    0.00180    0.00062    0.00316
AFIX   3
H1A   2    0.429768    0.702933    0.561498    11.00000   -1.20000
H1B   2    0.686838    0.610233    0.593968    11.00000   -1.20000
H1C   2    0.718658    0.852683    0.592238    11.00000   -1.20000
AFIX   0
N2    3    0.131096    0.776549    1.041295    11.00000    0.03042    0.01790 =
         0.01787    0.00197    0.00545    0.00730
C1    1    0.486846    0.732746    0.696147    11.00000    0.01181    0.01234 =
         0.01021   -0.00019   -0.00096    0.00134
C2    1    0.348162    0.909766    0.722530    11.00000    0.01593    0.01238 =
         0.01495    0.00327   -0.00002    0.00403
AFIX  43
H2    2    0.319910    1.020768    0.680109    11.00000   -1.20000
AFIX   0
C3    1    0.251424    0.921919    0.811935    11.00000    0.01673    0.01267 =
         0.01569    0.00013    0.00093    0.00500
AFIX  43
H3    2    0.154506    1.040911    0.831219    11.00000   -1.20000
AFIX   0
C4    1    0.298023    0.757510    0.873198    11.00000    0.01410    0.01501 =
         0.01224    0.00083    0.00069    0.00165
C5    1    0.436668    0.579620    0.845449    11.00000    0.01852    0.01434 =
         0.01520    0.00375    0.00071    0.00468
AFIX  43
H5    2    0.465028    0.467918    0.887518    11.00000   -1.20000
AFIX   0
C6    1    0.532595    0.567448    0.755940    11.00000    0.01649    0.01176 =
         0.01520    0.00185    0.00081    0.00448
AFIX  43
H6    2    0.627771    0.448061    0.736083    11.00000   -1.20000
AFIX   0
C7    1    0.203058    0.769408    0.966943    11.00000    0.02010    0.01253 =
         0.01807    0.00262    0.00108    0.00384
HKLF 4
REM  LK110_0m in P-1
REM R1 =  0.0203 for   1802 Fo > 4sig(Fo)  and  0.0214 for all   1874 data
REM     91 parameters refined using      0 restraints
END
WGHT      0.0248      0.1890
REM Highest difference peak  0.860,  deepest hole -0.413,  1-sigma level  0.087
Q1    1   0.1541  0.7130  0.3769  11.00000  0.05    0.86
Q2    1   0.0182  0.7592  0.4729  11.00000  0.05    0.83
Q3    1   0.2595  0.7968  0.4350  11.00000  0.05    0.55
Q4    1  -0.1188  0.6978  0.4139  11.00000  0.05    0.54
Q5    1   0.2779  0.8944  0.7640  11.00000  0.05    0.50
;
data_global
_journal_date_recd_electronic     2012-07-12
_journal_date_accepted     2012-08-27
_journal_name_full     'Acta Crystallographica, Section E'
_journal_year     2012
_journal_volume     68
_journal_issue     10
_journal_page_first     o2884
_journal_page_last     o2884
_journal_paper_category     QO
_journal_paper_doi     10.1107/S1600536812037014
_journal_coeditor_code     JJ2147
_publ_contact_author_name     'Joel T. Mague'
_publ_contact_author_address
;
      Department of Chemistry
      Tulane University
      New Orleans, LA 70118
      USA
;
_publ_contact_author_email     joelt@tulane.edu
_publ_contact_author_fax     '(504) 865-5596'
_publ_contact_author_phone     '(504) 862-3585'
_publ_section_title
;
4-Cyanoanilinium bromide
;
loop_
    _publ_author_name
    _publ_author_footnote
    _publ_author_address
    'Vumbaco, David J.' .
;
Department of Biological Sciences
Loyola University
New Orleans, LA 70118
USA
;
    'Kammer, Michael N.' .
;
Department of Physics
Loyola University
New Orleans, LA 70118
USA
;
    'Koplitz, Lynn V.' .
;
Department of Chemistry
Loyola University
New Orleans, LA 70118
USA
;
    'Mague, Joel T.' .
;
Department of Chemistry
Tulane University
New Orleans, LA 70118
USA
;
