# Supplementary material for: 4-Cyano­anilinium bromide
Source: Acta Crystallogr Sect E Struct Rep Online. 2012 Sep 8;68(Pt 10):o2884. doi: 10.1107/S1600536812037014 (PMC3470237; doi:10.1107/S1600536812037014)
Supplement: Supplementary file 2 [file e-68-o2884-Isup2.hkl]

# 
# h,k,l, Fc-squared, Fo-squared, sigma(Fo-squared) and status flag 
# 
data_I
_shelx_title ' LK110_0m in P-1' 
_shelx_refln_list_code          4 
_shelx_F_calc_maximum      104.44 
_exptl_crystal_F_000       196.00 
_reflns_d_resolution_high  0.7288 
 
loop_ 
 _symmetry_equiv_pos_as_xyz 
 'x, y, z' 
 '-x, -y, -z' 
 
_cell_length_a     4.3102 
_cell_length_b     6.1076 
_cell_length_c    14.5105 
_cell_angle_alpha  91.719 
_cell_angle_beta   93.290 
_cell_angle_gamma 101.428 
 
_shelx_F_squared_multiplier     1.000 
 
loop_ 
 _refln_index_h 
 _refln_index_k 
 _refln_index_l 
 _refln_F_squared_calc 
 _refln_F_squared_meas 
 _refln_F_squared_sigma 
 _refln_observed_status 
   1   0   0      212.76      243.08      4.98 o 
   2   0   0      607.41      599.26      9.35 o 
   3   0   0       22.44       22.29      1.39 o 
   4   0   0      136.37      135.10      3.84 o 
   5   0   0      401.52      414.79     17.34 o 
  -5   1   0      115.09      117.15      6.35 o 
  -4   1   0      819.53      824.26     17.14 o 
  -3   1   0      747.99      691.61     14.08 o 
  -2   1   0     5091.92     5176.94     87.55 o 
  -1   1   0     1816.97     1959.51     37.08 o 
   0   1   0       27.38       19.43      0.89 o 
   1   1   0     4261.34     4629.08     71.38 o 
   2   1   0      816.45      778.62     12.84 o 
   3   1   0     1365.41     1331.08     26.22 o 
   4   1   0      665.15      704.66     16.95 o 
   5   1   0      141.36      151.31      6.03 o 
  -5   2   0      494.17      494.59     14.21 o 
  -4   2   0      322.38      315.22      7.42 o 
  -3   2   0      113.58      116.55      3.81 o 
  -2   2   0      201.05      197.74      8.67 o 
  -1   2   0     3698.07     3912.29     74.17 o 
   0   2   0     6016.65     6105.92    149.43 o 
   1   2   0     1307.10     1261.08     19.96 o 
   2   2   0      684.72      664.35     11.02 o 
   3   2   0       15.22       15.84      1.54 o 
   4   2   0      115.61      120.07      5.05 o 
   5   2   0      201.17      229.85      9.14 o 
  -5   3   0       71.34       74.02      3.28 o 
  -4   3   0      533.37      534.12     11.47 o 
  -3   3   0     1178.48     1172.58     23.08 o 
  -2   3   0     3283.53     3506.55     66.66 o 
  -1   3   0      859.49      865.71     14.22 o 
   0   3   0       52.52       49.26      1.36 o 
   1   3   0      333.17      326.74      5.78 o 
   2   3   0     1242.94     1213.19     23.99 o 
   3   3   0      608.66      631.21     15.24 o 
   4   3   0      476.38      490.97     16.26 o 
  -5   4   0      539.11      538.63     17.39 o 
  -4   4   0      483.12      482.99     11.75 o 
  -3   4   0       75.87       74.07      2.85 o 
  -2   4   0      184.62      189.20      5.02 o 
  -1   4   0      834.35      911.27     21.32 o 
   0   4   0     2800.38     2872.90     53.25 o 
   1   4   0     1190.17     1220.35     23.49 o 
   2   4   0      453.61      450.18     11.23 o 
   3   4   0        1.59       -1.53      2.94 o 
  -5   5   0       26.43       22.65      2.85 o 
  -4   5   0      353.56      363.23      9.42 o 
  -3   5   0      874.99      853.74     19.35 o 
  -2   5   0     1202.94     1214.49     26.53 o 
  -1   5   0     1025.47     1002.44     23.88 o 
   0   5   0      151.75      147.72      5.14 o 
   1   5   0      285.58      313.07     18.76 o 
   2   5   0      387.00      402.34     28.61 o 
  -4   6   0      332.67      310.22      8.50 o 
  -3   6   0      119.27      119.67      4.19 o 
  -2   6   0       20.40       17.71      1.95 o 
  -1   6   0      217.61      217.31      5.62 o 
   0   6   0     2137.99     2069.84     62.94 o 
   1   6   0      204.65      207.18      9.47 o 
   2   6   0      307.24      330.46     13.75 o 
  -3   7   0      279.58      253.89      8.70 o 
  -2   7   0     1197.38     1173.64     26.29 o 
  -1   7   0      353.15      347.38     12.93 o 
   0   7   0      135.52      128.57      6.99 o 
   1   7   0      181.28      194.60      9.75 o 
   2   7   0        2.82       -5.29      5.29 o 
  -1   8   0      357.08      342.13     13.21 o 
   0   8   0      293.40      243.24     16.80 o 
   0  -8   1      354.39      389.07     19.74 o 
   1  -8   1      279.39      286.03     11.75 o 
  -2  -7   1      266.97      260.05     17.39 o 
  -1  -7   1      189.83      201.38     10.09 o 
   0  -7   1      151.54      147.69     17.10 o 
   1  -7   1       96.97       92.69      5.72 o 
   2  -7   1      245.00      255.76     10.28 o 
   3  -7   1      449.13      448.00     13.67 o 
   4  -7   1      372.53      361.11     23.50 o 
  -2  -6   1      116.01       95.18      9.05 o 
  -1  -6   1     1091.34     1150.88     87.84 o 
   0  -6   1      396.67      398.60     14.72 o 
   1  -6   1      442.07      440.38      9.87 o 
   2  -6   1      244.72      257.37      7.01 o 
   3  -6   1      121.96      124.45      4.42 o 
   4  -6   1      153.34      165.71      6.51 o 
  -3  -5   1      724.40      746.30     39.01 o 
  -2  -5   1      508.37      497.70     24.62 o 
  -1  -5   1      388.49      413.10     19.98 o 
   0  -5   1      267.51      276.36      7.22 o 
   1  -5   1       91.16       94.35      2.99 o 
   2  -5   1      926.48      911.11     20.30 o 
   3  -5   1      739.03      745.32     17.06 o 
   4  -5   1      647.22      660.96     15.66 o 
   5  -5   1      167.26      173.73      9.29 o 
  -4  -4   1      133.05      136.90      8.70 o 
  -3  -4   1       80.01       85.92      4.37 o 
  -2  -4   1      649.72      638.91     14.55 o 
  -1  -4   1      500.11      486.13     15.71 o 
   0  -4   1     1067.65     1068.94     20.38 o 
   1  -4   1      843.83      814.31     16.81 o 
   2  -4   1     1176.70     1130.64     24.82 o 
   3  -4   1       51.54       52.83      2.51 o 
   4  -4   1       38.95       43.02      2.66 o 
   5  -4   1      209.53      217.46     13.28 o 
  -4  -3   1      309.31      312.95     20.39 o 
  -3  -3   1      929.41      955.25     22.35 o 
  -2  -3   1      947.58      926.62     17.99 o 
  -1  -3   1      423.80      385.32      6.67 o 
   0  -3   1      105.07      104.49      2.24 o 
   1  -3   1        1.56        1.32      0.46 o 
   2  -3   1      705.53      674.34     12.45 o 
   3  -3   1      996.44     1004.48     19.88 o 
   4  -3   1      819.90      824.48     16.98 o 
   5  -3   1      363.56      366.46     11.13 o 
  -5  -2   1      251.27      276.05     10.50 o 
  -4  -2   1      316.21      310.63      9.21 o 
  -3  -2   1       71.13       72.08      2.63 o 
  -2  -2   1      179.75      180.85      4.24 o 
  -1  -2   1      562.59      582.54      9.50 o 
   0  -2   1     2077.95     2109.48     32.87 o 
   1  -2   1     2175.51     2265.02     35.17 o 
   2  -2   1      768.56      754.18     12.07 o 
   3  -2   1      856.43      887.96     17.69 o 
   4  -2   1       39.83       45.83      2.30 o 
   5  -2   1      173.27      174.67      6.42 o 
  -5  -1   1       25.58       32.07      3.11 o 
  -4  -1   1      314.06      312.12      7.53 o 
  -3  -1   1      966.02      935.64     18.86 o 
  -2  -1   1     1682.88     1636.21     25.72 o 
  -1  -1   1     2810.18     3002.69     46.56 o 
   0  -1   1      350.39      332.16      5.44 o 
   1  -1   1      770.88      806.89     12.72 o 
   2  -1   1      398.21      382.15      8.13 o 
   3  -1   1      941.61      904.89     18.16 o 
   4  -1   1     1499.78     1476.30     29.47 o 
   5  -1   1      293.26      317.29     13.49 o 
  -5   0   1      409.96      428.08     16.95 o 
  -4   0   1      517.67      514.60     10.55 o 
  -3   0   1      295.14      299.59      7.60 o 
  -2   0   1       65.33       65.56      1.86 o 
  -1   0   1     1415.55     1529.76     27.08 o 
   1   0   1      631.62      653.26     10.37 o 
   2   0   1     3321.31     3294.76     62.12 o 
   3   0   1      900.68      877.30     14.92 o 
   4   0   1       23.05       23.33      2.14 o 
   5   0   1      103.71      107.34      4.97 o 
  -5   1   1        4.69        3.46      1.78 o 
  -4   1   1      185.66      183.30      4.70 o 
  -3   1   1     1213.61     1220.73     23.99 o 
  -2   1   1     2079.14     1965.40     37.47 o 
  -1   1   1     1628.04     1705.00     32.35 o 
   0   1   1       57.35       50.37      1.63 o 
   1   1   1     5163.84     5407.30     83.18 o 
   2   1   1      920.73      920.08     14.92 o 
   3   1   1      973.45      976.61     17.76 o 
   4   1   1      979.91     1046.78     27.71 o 
   5   1   1      277.14      298.82      9.75 o 
  -5   2   1      404.01      396.02     10.32 o 
  -4   2   1      652.43      644.21     17.37 o 
  -3   2   1      681.12      708.94     14.27 o 
  -2   2   1      312.58      355.65      7.27 o 
  -1   2   1      114.22      127.74      2.61 o 
   0   2   1     1714.05     1651.39     35.00 o 
   1   2   1     1275.61     1300.41     26.12 o 
   2   2   1     3792.60     4288.09     99.59 o 
   3   2   1      203.84      196.06      5.39 o 
   4   2   1       19.72       19.85      2.58 o 
   5   2   1       43.22       46.56      6.06 o 
  -5   3   1        6.44        1.57      1.54 o 
  -4   3   1      106.98      110.86      3.46 o 
  -3   3   1      650.44      650.50     13.16 o 
  -2   3   1     1640.90     1607.62     30.90 o 
  -1   3   1      880.73      817.81     14.94 o 
   0   3   1     2162.92     2307.78     39.35 o 
   1   3   1      204.97      214.61      4.02 o 
   2   3   1      148.61      146.30      4.83 o 
   3   3   1      502.91      532.99     11.70 o 
   4   3   1      541.18      562.39     16.22 o 
  -5   4   1      308.95      322.68     12.53 o 
  -4   4   1      629.60      624.61     14.75 o 
  -3   4   1      454.61      444.12     10.53 o 
  -2   4   1       61.61       57.84      2.23 o 
  -1   4   1        4.58        2.58      1.00 o 
   0   4   1      761.54      746.11     16.68 o 
   1   4   1     1251.10     1264.20     28.00 o 
   2   4   1     1043.56     1025.70     28.16 o 
   3   4   1      603.52      544.19     34.67 o 
  -5   5   1        8.71       14.66      4.41 o 
  -4   5   1       15.63       14.73      1.96 o 
  -3   5   1      326.98      320.73      8.13 o 
  -2   5   1      963.77      943.17     20.79 o 
  -1   5   1     1376.70     1363.71     28.29 o 
   0   5   1      472.76      474.74     11.24 o 
   1   5   1      411.71      423.95     10.61 o 
   2   5   1       39.46       42.20     12.46 o 
  -4   6   1      484.87      482.56     12.94 o 
  -3   6   1      479.74      470.32     11.47 o 
  -2   6   1       85.40       85.79      3.39 o 
  -1   6   1        3.57        3.58      1.90 o 
   0   6   1      324.45      339.13      8.73 o 
   1   6   1      264.31      253.21     10.78 o 
   2   6   1     1217.97     1224.90     39.63 o 
  -4   7   1        3.10       -2.47      3.06 o 
  -3   7   1      147.17      149.38      5.05 o 
  -2   7   1      563.98      567.65     13.57 o 
  -1   7   1      461.84      463.07     12.48 o 
   0   7   1      372.58      368.01     19.74 o 
   1   7   1      428.09      411.99     24.09 o 
  -1   8   1       40.51       46.42      7.64 o 
   0   8   1      108.00       95.65      9.87 o 
   0  -8   2      410.69      436.78     21.97 o 
   1  -8   2      516.54      529.62     24.56 o 
  -2  -7   2      413.52      401.65     24.21 o 
  -1  -7   2      327.95      343.35     22.74 o 
   0  -7   2      249.82      255.59     17.16 o 
   1  -7   2        0.69       -0.67      2.74 o 
   2  -7   2      175.35      172.12      8.05 o 
   3  -7   2      931.09      913.39     25.49 o 
   4  -7   2      194.10      199.18     15.39 o 
  -3  -6   2       94.21      100.35      9.64 o 
  -2  -6   2        0.98        2.59      4.23 o 
  -1  -6   2      222.37      255.86     45.30 o 
   0  -6   2      256.50      264.06     14.45 o 
   1  -6   2     2579.66     2593.84     78.39 o 
   2  -6   2      448.06      431.43     12.97 o 
   3  -6   2      171.47      178.03      6.63 o 
   4  -6   2       20.38       20.24      3.80 o 
  -3  -5   2      427.08      430.28     17.86 o 
  -2  -5   2      537.32      545.43     18.10 o 
  -1  -5   2     1129.28     1145.56     36.55 o 
   0  -5   2      785.22      817.88     20.35 o 
   1  -5   2       21.52       21.40      1.81 o 
   2  -5   2      954.72      922.46     20.67 o 
   3  -5   2      467.77      473.32     11.41 o 
   4  -5   2      432.18      432.17     13.11 o 
   5  -5   2      401.57      454.76     28.44 o 
  -4  -4   2      388.50      407.84     14.07 o 
  -3  -4   2      225.18      223.89     10.42 o 
  -2  -4   2       72.76       74.34      4.94 o 
  -1  -4   2      145.06      129.95      3.56 o 
   0  -4   2     1205.81     1243.05     19.97 o 
   1  -4   2     4128.75     4289.97     72.97 o 
   2  -4   2      434.16      449.86      9.39 o 
   3  -4   2      475.16      464.44      9.93 o 
   4  -4   2       15.93       15.16      1.78 o 
   5  -4   2       35.73       29.14      4.52 o 
  -4  -3   2       70.44       75.09      3.84 o 
  -3  -3   2      590.29      593.78     26.34 o 
  -2  -3   2      847.41      828.14     15.13 o 
  -1  -3   2     4362.89     4356.24     67.74 o 
   0  -3   2      621.88      609.44     10.07 o 
   1  -3   2       81.61       74.90      2.48 o 
   2  -3   2      749.12      762.11     13.53 o 
   3  -3   2      426.69      433.39      9.17 o 
   4  -3   2      817.08      818.25     17.07 o 
   5  -3   2      444.77      451.17     13.20 o 
  -5  -2   2      216.68      228.18      9.06 o 
  -4  -2   2      853.88      841.79     23.66 o 
  -3  -2   2      687.20      655.31     15.05 o 
  -2  -2   2      119.92      115.04      2.82 o 
  -1  -2   2      103.89      101.83      2.11 o 
   0  -2   2     4111.19     4291.02     66.61 o 
   1  -2   2     2867.15     3072.84     47.65 o 
   2  -2   2     1645.29     1705.86     26.81 o 
   3  -2   2      667.65      660.92     13.40 o 
   4  -2   2       30.46       34.30      2.26 o 
   5  -2   2        9.46        5.52      2.18 o 
  -5  -1   2       99.12       99.76      5.31 o 
  -4  -1   2       48.45       49.90      2.51 o 
  -3  -1   2      659.45      649.50     13.40 o 
  -2  -1   2     2374.93     2393.62     40.93 o 
  -1  -1   2     3885.23     3923.31     74.56 o 
   0  -1   2     1799.76     1998.61     41.08 o 
   1  -1   2      324.52      309.67      5.07 o 
   2  -1   2      202.63      224.25      4.66 o 
   3  -1   2     1051.51     1078.62     24.16 o 
   4  -1   2      312.41      292.52      8.82 o 
   5  -1   2      529.50      548.48     15.65 o 
  -5   0   2      426.35      446.03     11.72 o 
  -4   0   2     1038.13     1010.01     19.30 o 
  -3   0   2     1033.64     1014.61     18.83 o 
  -2   0   2      231.73      231.72      4.78 o 
  -1   0   2      147.51      175.52      5.56 o 
   0   0   2      418.90      430.78     10.96 o 
   1   0   2    10908.17    11246.88    173.02 o 
   2   0   2      735.41      676.37     12.76 o 
   3   0   2      814.49      785.29     13.40 o 
   4   0   2       35.79       33.43      2.74 o 
   5   0   2       53.98       57.44      3.80 o 
  -5   1   2      127.53      120.51      7.70 o 
  -4   1   2       12.42       13.29      1.53 o 
  -3   1   2      605.34      629.93     16.06 o 
  -2   1   2     1699.63     1652.27     42.79 o 
  -1   1   2     5780.77     5866.55    105.18 o 
   0   1   2     2168.42     2323.53     65.77 o 
   1   1   2     1203.38     1219.59     19.17 o 
   2   1   2     1347.67     1424.12     22.64 o 
   3   1   2        7.46        7.90      1.10 o 
   4   1   2      418.48      431.77     16.64 o 
   5   1   2      427.09      457.81     13.80 o 
  -5   2   2      285.04      285.67      7.01 o 
  -4   2   2     1177.87     1105.67     22.30 o 
  -3   2   2     1055.76     1060.28     31.04 o 
  -2   2   2      400.24      399.70     10.54 o 
  -1   2   2      116.49      124.01      3.10 o 
   0   2   2     2569.73     2484.08     52.25 o 
   1   2   2     2774.14     2889.67     45.01 o 
   2   2   2      427.48      387.85      7.16 o 
   3   2   2      662.72      676.17     18.63 o 
   4   2   2      303.08      322.62     13.53 o 
   5   2   2       11.00       11.26      3.98 o 
  -5   3   2      297.33      281.31      7.17 o 
  -4   3   2        0.15       -0.32      1.20 o 
  -3   3   2      325.39      319.68      6.96 o 
  -2   3   2      950.74      916.22     17.88 o 
  -1   3   2     4166.09     4494.59     77.51 o 
   0   3   2      866.54      834.69     15.93 o 
   1   3   2      355.70      336.37     11.78 o 
   2   3   2       14.72       17.29      1.80 o 
   3   3   2        3.37       -1.03      2.78 o 
   4   3   2      373.61      401.53     16.68 o 
  -5   4   2      122.05      132.61      6.24 o 
  -4   4   2     1212.31     1157.15     35.23 o 
  -3   4   2      948.53      928.28     20.58 o 
  -2   4   2      378.01      377.21      8.86 o 
  -1   4   2       62.93       70.76      3.70 o 
   0   4   2      746.77      822.53     18.23 o 
   1   4   2      365.83      363.32     13.83 o 
   2   4   2      743.18      761.69     21.65 o 
   3   4   2      532.54      562.99     35.61 o 
  -5   5   2      206.60      199.65      6.29 o 
  -4   5   2       14.76       14.14      1.86 o 
  -3   5   2      134.56      120.35      3.88 o 
  -2   5   2      709.74      715.24     16.13 o 
  -1   5   2     1073.24     1071.41     21.81 o 
   0   5   2      813.39      826.60     18.62 o 
   1   5   2      419.08      426.37     16.99 o 
   2   5   2       17.70       18.12      3.02 o 
   3   5   2       12.79       24.09      6.58 o 
  -4   6   2      538.88      530.73     12.92 o 
  -3   6   2      564.13      541.10     12.94 o 
  -2   6   2      335.74      331.74      8.36 o 
  -1   6   2       60.82       63.96      3.18 o 
   0   6   2       16.79       18.92      2.06 o 
   1   6   2      465.42      482.84     18.95 o 
   2   6   2      210.45      249.83     15.28 o 
   3   6   2      266.20      312.22     18.68 o 
  -4   7   2       27.31       31.02      5.41 o 
  -3   7   2       15.66       17.81      2.14 o 
  -2   7   2      201.81      183.65      5.55 o 
  -1   7   2      587.85      607.44     15.57 o 
   0   7   2      420.95      423.79     15.10 o 
   1   7   2      378.56      403.25     17.74 o 
  -2   8   2      216.13      202.12     15.16 o 
  -1   8   2      140.25      133.61     11.52 o 
   0   8   2       54.67       43.95      7.05 o 
   0  -8   3       37.97       29.85      6.82 o 
   1  -8   3      361.30      397.77     19.98 o 
  -1  -7   3      434.66      386.37     23.38 o 
   0  -7   3      334.55      378.50     21.56 o 
   1  -7   3      125.83      145.11      7.66 o 
   2  -7   3        0.45        2.66      2.91 o 
   3  -7   3       97.98      112.96      6.49 o 
   4  -7   3      245.46      233.14     16.80 o 
  -3  -6   3      228.80      225.62     15.98 o 
  -2  -6   3       91.19       90.48      9.17 o 
  -1  -6   3        0.96        0.94      3.88 o 
   0  -6   3      254.06      264.19     17.22 o 
   1  -6   3      534.74      587.72     36.31 o 
   2  -6   3      574.04      573.45     16.62 o 
   3  -6   3      609.65      605.56     17.39 o 
   4  -6   3      435.20      423.45     13.22 o 
  -3  -5   3       85.38       88.07      5.32 o 
  -2  -5   3      488.71      506.82     17.05 o 
  -1  -5   3      918.75      918.08     35.29 o 
   0  -5   3     1105.75     1026.91     25.56 o 
   1  -5   3       35.99       41.27      2.22 o 
   2  -5   3      579.66      595.96     13.85 o 
   3  -5   3      250.12      251.40      8.33 o 
   4  -5   3      394.11      397.04     13.00 o 
  -4  -4   3      314.77      340.25     10.52 o 
  -3  -4   3      508.61      517.03     14.32 o 
  -2  -4   3      537.71      541.46     14.57 o 
  -1  -4   3       28.21       31.69      1.84 o 
   0  -4   3       37.68       33.18      1.20 o 
   1  -4   3      857.62      877.07     15.51 o 
   2  -4   3      618.38      618.56     12.69 o 
   3  -4   3     2805.11     2922.66     55.95 o 
   4  -4   3      158.62      164.28      5.37 o 
   5  -4   3        6.71        4.04      6.11 o 
  -4  -3   3        1.10        3.37      2.42 o 
  -3  -3   3       79.13       77.27      3.16 o 
  -2  -3   3      639.76      640.61     14.20 o 
  -1  -3   3     1889.19     1875.26     29.40 o 
   0  -3   3      833.15      781.76     11.51 o 
   1  -3   3     1734.73     1849.23     31.74 o 
   2  -3   3      626.32      661.37     10.86 o 
   3  -3   3      229.42      230.48      5.44 o 
   4  -3   3      618.27      638.94     15.62 o 
   5  -3   3      457.36      457.87     13.42 o 
  -5  -2   3      379.89      389.89     13.55 o 
  -4  -2   3      414.83      430.60     16.35 o 
  -3  -2   3      924.16      891.97     18.10 o 
  -2  -2   3      865.24      886.63     19.69 o 
  -1  -2   3       35.45       28.21      0.96 o 
   0  -2   3      210.05      236.17      4.13 o 
   1  -2   3     1360.97     1430.51     22.43 o 
   2  -2   3     1993.82     2102.35     32.86 o 
   3  -2   3     2152.05     2175.71     37.39 o 
   4  -2   3      427.83      427.54     15.31 o 
   5  -2   3       44.52       47.28      3.47 o 
  -5  -1   3      309.87      324.17     10.07 o 
  -4  -1   3        2.32        2.74      1.39 o 
  -3  -1   3        1.02        0.72      1.20 o 
  -2  -1   3      613.64      586.62     10.67 o 
  -1  -1   3     3009.22     3044.51     58.02 o 
   0  -1   3     2420.82     2727.54     50.60 o 
   1  -1   3     4517.18     4969.11     76.60 o 
   2  -1   3      431.18      463.34      7.72 o 
   3  -1   3       63.30       57.42      2.00 o 
   4  -1   3      317.08      310.53      9.34 o 
   5  -1   3      707.60      700.19     25.66 o 
  -5   0   3      138.65      145.83      5.61 o 
  -4   0   3      628.76      611.61     12.24 o 
  -3   0   3     1370.16     1317.57     34.75 o 
  -2   0   3     1481.16     1524.57     26.24 o 
  -1   0   3     1213.98     1221.06     24.31 o 
   0   0   3        3.22        1.75      0.43 o 
   1   0   3     1514.65     1550.24     52.49 o 
   2   0   3     1318.67     1303.40     20.27 o 
   3   0   3     2086.79     2164.53     35.28 o 
   4   0   3      772.13      747.90     20.11 o 
   5   0   3       29.45       39.51      3.51 o 
  -5   1   3      331.29      322.83      8.41 o 
  -4   1   3      163.96      160.06      4.19 o 
  -3   1   3        0.89        1.93      1.26 o 
  -2   1   3      489.74      485.31     10.79 o 
  -1   1   3     3323.83     3322.12     78.48 o 
   0   1   3     3763.84     3956.00     67.63 o 
   1   1   3     1176.56     1121.65     19.29 o 
   2   1   3     2054.42     2193.04     34.37 o 
   3   1   3       40.32       39.98      2.24 o 
   4   1   3      295.54      308.85      9.50 o 
   5   1   3      520.05      568.43     16.57 o 
  -5   2   3      152.88      156.21      4.48 o 
  -4   2   3      611.25      605.58     12.86 o 
  -3   2   3     1492.23     1487.53     32.18 o 
  -2   2   3     1941.52     1994.86     33.82 o 
  -1   2   3      574.26      530.56      8.01 o 
   0   2   3      203.28      219.40      5.12 o 
   1   2   3      676.45      673.14     11.88 o 
   2   2   3      521.27      480.37      8.89 o 
   3   2   3     3342.97     3401.60     71.55 o 
   4   2   3      114.78      131.64      7.51 o 
   5   2   3       95.35      115.90      7.67 o 
  -5   3   3      697.75      697.60     15.05 o 
  -4   3   3       81.92       86.43      2.92 o 
  -3   3   3       58.87       56.77      1.95 o 
  -2   3   3      271.20      276.29      7.29 o 
  -1   3   3     2118.00     2204.35     40.49 o 
   0   3   3     1041.59      980.64     19.10 o 
   1   3   3     3252.97     3296.98     71.59 o 
   2   3   3      514.97      544.23     11.48 o 
   3   3   3        0.27        2.09      2.99 o 
   4   3   3      250.52      238.23     23.38 o 
  -5   4   3      138.26      133.39      4.64 o 
  -4   4   3      415.56      402.98      9.98 o 
  -3   4   3     1014.17     1015.47     22.24 o 
  -2   4   3     1346.64     1273.35     25.44 o 
  -1   4   3      653.91      648.95     19.76 o 
   0   4   3      160.80      167.13      4.52 o 
   1   4   3      166.87      173.56      9.26 o 
   2   4   3      899.03      878.95     22.67 o 
   3   4   3      829.68      880.73     51.47 o 
  -5   5   3      417.86      427.73     14.26 o 
  -4   5   3       92.71      101.88      3.67 o 
  -3   5   3      179.06      163.74      5.89 o 
  -2   5   3      106.08      106.93      3.16 o 
  -1   5   3      773.99      773.23     15.98 o 
   0   5   3     1069.30     1072.19     23.70 o 
   1   5   3     1385.74     1423.99     31.35 o 
   2   5   3      229.84      256.32     14.22 o 
   3   5   3       10.60       14.57      5.76 o 
  -4   6   3      258.64      251.07     10.41 o 
  -3   6   3      601.76      581.75     13.62 o 
  -2   6   3      948.51      918.25     18.95 o 
  -1   6   3      549.11      538.61     11.76 o 
   0   6   3       54.94       56.53      2.90 o 
   1   6   3       72.22       71.92      4.36 o 
   2   6   3      174.62      193.54     12.69 o 
  -3   7   3       69.56       68.31      3.82 o 
  -2   7   3       27.86       22.51      2.04 o 
  -1   7   3      327.51      313.18      7.67 o 
   0   7   3      482.61      457.94     12.84 o 
   1   7   3      429.98      477.44     22.44 o 
  -2   8   3      401.66      410.52     20.74 o 
  -1   8   3      258.64      235.72     16.45 o 
   0   8   3       69.53       72.39      8.34 o 
   1  -8   4      482.15      513.75     24.79 o 
  -1  -7   4      455.32      452.06     26.67 o 
   0  -7   4      833.80      825.98     43.83 o 
   1  -7   4      260.85      283.93     12.06 o 
   2  -7   4       54.40       60.62      5.22 o 
   3  -7   4       10.61       13.51      3.53 o 
  -3  -6   4      478.19      498.92     17.72 o 
  -2  -6   4      360.45      363.87     13.40 o 
  -1  -6   4       93.68       93.54      9.17 o 
   0  -6   4       16.26       13.18      3.38 o 
   1  -6   4      294.75      310.02     12.35 o 
   2  -6   4      838.87      869.52     28.43 o 
   3  -6   4      525.96      528.40     15.63 o 
   4  -6   4      332.83      351.91     14.11 o 
  -3  -5   4        4.54        6.36      2.73 o 
  -2  -5   4      244.20      250.22      9.66 o 
  -1  -5   4      839.85      788.59     25.02 o 
   0  -5   4     1130.08     1077.93     26.89 o 
   1  -5   4      883.01      892.67     23.50 o 
   2  -5   4      374.64      394.40     11.84 o 
   3  -5   4      141.27      142.57      5.65 o 
   4  -5   4       46.75       49.12      5.18 o 
  -4  -4   4      261.86      283.04      9.17 o 
  -3  -4   4      747.98      715.91     19.17 o 
  -2  -4   4      736.58      708.01     15.84 o 
  -1  -4   4      273.61      266.37      6.73 o 
   0  -4   4       11.75       13.59      1.24 o 
   1  -4   4      344.32      371.04      7.12 o 
   2  -4   4     1833.31     1890.40     32.75 o 
   3  -4   4      346.83      348.66      9.24 o 
   4  -4   4      468.35      485.48     13.94 o 
   5  -4   4      171.61      174.65      6.69 o 
  -4  -3   4      234.50      234.36     11.59 o 
  -3  -3   4        0.62        1.19      2.02 o 
  -2  -3   4      254.00      248.51      6.71 o 
  -1  -3   4      802.96      748.07     18.72 o 
   0  -3   4     3277.86     3508.17     51.61 o 
   1  -3   4     1101.67     1084.75     19.05 o 
   2  -3   4      612.54      613.16     10.17 o 
   3  -3   4      119.85      126.29      4.73 o 
   4  -3   4       85.92       88.00      4.11 o 
   5  -3   4      398.97      395.12     17.54 o 
  -5  -2   4      117.56      121.80      5.27 o 
  -4  -2   4      114.38      114.97      4.15 o 
  -3  -2   4     1667.86     1613.81     34.26 o 
  -2  -2   4     1269.68     1235.24     29.83 o 
  -1  -2   4      560.26      553.23     11.08 o 
   0  -2   4      422.49      442.96      6.95 o 
   1  -2   4     1963.23     2197.20     37.56 o 
   2  -2   4      396.20      386.00      7.50 o 
   3  -2   4      773.13      763.40     13.86 o 
   4  -2   4      646.95      647.77     19.07 o 
   5  -2   4      403.68      383.07     14.21 o 
  -5  -1   4      370.74      381.03      9.88 o 
  -4  -1   4      455.30      444.14     10.73 o 
  -3  -1   4       57.41       60.92      2.30 o 
  -2  -1   4      316.96      336.85      7.76 o 
  -1  -1   4     1725.61     1656.68     28.29 o 
   0  -1   4     2814.55     2950.16     51.42 o 
   1  -1   4     1450.44     1522.81     23.83 o 
   2  -1   4      654.57      662.82     10.84 o 
   3  -1   4      156.14      160.82      5.04 o 
   4  -1   4        1.93        2.04      1.71 o 
   5  -1   4      183.21      187.86     12.29 o 
  -5   0   4       16.52       18.97      2.08 o 
  -4   0   4      324.88      314.95      6.94 o 
  -3   0   4     1828.63     1783.30     32.08 o 
  -2   0   4     1218.64     1231.47     22.60 o 
  -1   0   4     1112.11     1109.41     19.75 o 
   0   0   4      362.05      337.26      6.25 o 
   1   0   4      194.24      180.16      4.32 o 
   2   0   4      428.82      449.97      7.52 o 
   3   0   4      802.92      787.63     17.62 o 
   4   0   4      771.30      773.12     20.88 o 
   5   0   4      193.26      214.58      7.77 o 
  -5   1   4      848.02      853.54     16.81 o 
  -4   1   4      382.63      366.85      8.69 o 
  -3   1   4      122.51      119.15      3.16 o 
  -2   1   4       37.81       36.75      1.32 o 
  -1   1   4     1267.86     1216.01     66.25 o 
   0   1   4     1568.88     1637.37     31.24 o 
   1   1   4     1915.27     1953.65     37.41 o 
   2   1   4     1678.58     1747.17     27.40 o 
   3   1   4        9.45        9.17      1.93 o 
   4   1   4       72.23       78.95      5.34 o 
   5   1   4       96.86      103.07      8.40 o 
  -5   2   4        5.58        8.47      1.52 o 
  -4   2   4      287.18      287.27     10.22 o 
  -3   2   4     1149.13     1140.18     22.43 o 
  -2   2   4     1397.30     1371.38     26.35 o 
  -1   2   4     1294.84     1257.83     30.17 o 
   0   2   4      770.58      773.19     19.23 o 
   1   2   4       17.69       20.38      1.32 o 
   2   2   4      457.44      455.57      9.47 o 
   3   2   4      367.87      376.63     11.46 o 
   4   2   4      361.44      395.68     30.38 o 
   5   2   4      438.51      435.14     29.14 o 
  -5   3   4      369.44      371.71     10.49 o 
  -4   3   4      548.24      541.89     11.52 o 
  -3   3   4      270.60      258.89      7.65 o 
  -2   3   4        0.24        0.82      0.67 o 
  -1   3   4      277.11      252.68      4.01 o 
   0   3   4     1424.43     1444.40     24.78 o 
   1   3   4     1272.97     1215.33     24.72 o 
   2   3   4      797.37      863.03     43.34 o 
   3   3   4       57.44       61.56      4.01 o 
   4   3   4      306.57      301.72     27.38 o 
  -5   4   4        3.03        3.63      2.86 o 
  -4   4   4        5.15        4.54      1.20 o 
  -3   4   4     1230.86     1072.49     23.38 o 
  -2   4   4      896.40      875.18     17.76 o 
  -1   4   4     1029.18     1052.11     22.90 o 
   0   4   4      762.89      777.29     17.28 o 
   1   4   4       46.55       62.21      2.63 o 
   2   4   4        2.66        3.04      1.73 o 
   3   4   4      338.47      317.75     23.03 o 
   4   4   4      264.99      292.13     13.64 o 
  -5   5   4      469.44      468.86     23.03 o 
  -4   5   4      459.65      440.10     15.73 o 
  -3   5   4      429.09      395.12      9.46 o 
  -2   5   4        0.38        0.51      0.97 o 
  -1   5   4       96.76      106.78      3.36 o 
   0   5   4      485.01      482.40     11.40 o 
   1   5   4      747.33      752.26     22.58 o 
   2   5   4      386.38      383.64     27.50 o 
   3   5   4      338.72      365.36     15.52 o 
  -4   6   4       62.59       66.89      6.65 o 
  -3   6   4      504.55      451.32     10.85 o 
  -2   6   4      450.25      438.42      9.76 o 
  -1   6   4      680.89      665.19     14.19 o 
   0   6   4      359.80      364.65      9.19 o 
   1   6   4       44.88       48.59      3.39 o 
   2   6   4        2.12        0.58      3.63 o 
  -3   7   4      229.32      218.40      8.23 o 
  -2   7   4       31.28       29.62      2.13 o 
  -1   7   4        5.69        5.29      1.67 o 
   0   7   4      174.46      180.13      5.65 o 
   1   7   4      348.71      381.55     18.33 o 
  -2   8   4      274.40      280.26     14.34 o 
  -1   8   4      369.60      380.59     13.90 o 
  -1  -7   5      178.00      165.69     13.28 o 
   0  -7   5      577.38      532.20     30.20 o 
   1  -7   5      356.32      386.28     15.31 o 
   2  -7   5      867.99      900.04     29.92 o 
   3  -7   5       55.55       49.97      5.19 o 
  -2  -6   5      479.06      488.05     17.09 o 
  -1  -6   5      458.32      446.52     15.55 o 
   0  -6   5      214.18      222.56     14.92 o 
   1  -6   5        0.16        0.90      3.07 o 
   2  -6   5      290.15      303.73     12.09 o 
   3  -6   5      671.68      695.38     23.43 o 
   4  -6   5      522.66      525.17     18.74 o 
  -3  -5   5       60.73       74.00      4.98 o 
  -2  -5   5        8.07        7.25      2.61 o 
  -1  -5   5      242.64      244.60      9.25 o 
   0  -5   5      951.56     1015.67     31.68 o 
   1  -5   5     1473.56     1472.80     36.05 o 
   2  -5   5      710.67      740.69     20.62 o 
   3  -5   5      384.01      386.74     11.76 o 
   4  -5   5        3.37       -0.21      2.88 o 
  -4  -4   5       43.60       48.89      3.55 o 
  -3  -4   5      462.93      449.32     12.82 o 
  -2  -4   5     1056.92     1061.23     23.22 o 
  -1  -4   5     1220.08     1180.08     25.46 o 
   0  -4   5      521.15      511.45      9.63 o 
   1  -4   5        6.42        7.71      1.02 o 
   2  -4   5      389.16      392.31      8.58 o 
   3  -4   5      327.00      335.42     14.37 o 
   4  -4   5     1842.61     1763.83     45.38 o 
   5  -4   5      163.28      178.14     10.61 o 
  -4  -3   5      559.65      556.88     15.64 o 
  -3  -3   5      209.83      210.80      5.91 o 
  -2  -3   5       40.08       39.26      2.09 o 
  -1  -3   5      294.29      288.25      6.91 o 
   0  -3   5     1902.38     1975.78     29.31 o 
   1  -3   5     1469.70     1442.86     25.13 o 
   2  -3   5     1887.90     1977.39     31.15 o 
   3  -3   5      731.07      730.49     15.03 o 
   4  -3   5        1.55        2.47      1.94 o 
   5  -3   5      261.37      260.22     14.69 o 
  -5  -2   5       20.59       19.37      4.03 o 
  -4  -2   5      162.72      168.93      6.29 o 
  -3  -2   5      639.17      622.15     14.09 o 
  -2  -2   5     1634.56     1531.10     32.00 o 
  -1  -2   5     2020.20     2045.62     37.26 o 
   0  -2   5     1037.56      987.44     16.16 o 
   1  -2   5      239.41      283.24      5.37 o 
   2  -2   5      237.59      240.64      5.17 o 
   3  -2   5      826.02      829.59     18.39 o 
   4  -2   5     1631.53     1623.43     43.02 o 
   5  -2   5       98.85       96.59      4.94 o 
  -5  -1   5      438.82      448.78     11.23 o 
  -4  -1   5     1063.98     1030.09     22.71 o 
  -3  -1   5       96.91       86.61      3.21 o 
  -2  -1   5      650.42      682.46     14.90 o 
  -1  -1   5      412.60      422.33     10.43 o 
   0  -1   5     2168.39     2364.01     39.51 o 
   1  -1   5     1574.81     1629.96     28.00 o 
   2  -1   5     4300.51     4604.45     71.36 o 
   3  -1   5      332.02      314.98      7.86 o 
   4  -1   5       26.31       28.78      2.75 o 
   5  -1   5       79.31       71.17      5.81 o 
  -5   0   5       20.33       18.92      2.12 o 
  -4   0   5       18.99       18.42      1.59 o 
  -3   0   5      769.69      758.03     14.23 o 
  -2   0   5     1372.90     1307.41     19.52 o 
  -1   0   5     4397.03     4526.32     74.88 o 
   0   0   5     2429.14     2442.61     42.69 o 
   1   0   5      135.75      137.16      4.99 o 
   2   0   5      143.26      143.94      2.86 o 
   3   0   5      869.82      860.02     16.59 o 
   4   0   5      626.49      614.19     22.93 o 
   5   0   5      318.17      328.48     14.45 o 
  -5   1   5      662.85      657.96     13.29 o 
  -4   1   5      520.53      501.86     10.15 o 
  -3   1   5      937.04      922.96     20.53 o 
  -2   1   5      556.58      565.98     19.61 o 
  -1   1   5      310.69      305.58     23.86 o 
   0   1   5     1604.18     1671.17     40.83 o 
   1   1   5     2418.07     2442.40     50.99 o 
   2   1   5     1711.74     1704.48     31.47 o 
   3   1   5      604.54      625.93     15.04 o 
   4   1   5       79.47       82.56      4.58 o 
   5   1   5       12.64       16.00      3.75 o 
  -5   2   5        3.40        2.68      1.20 o 
  -4   2   5        4.68        5.44      1.55 o 
  -3   2   5      578.62      576.06     13.89 o 
  -2   2   5     1865.91     1814.22     37.67 o 
  -1   2   5     2455.26     2465.17     51.71 o 
   0   2   5     1793.60     1737.90     27.08 o 
   1   2   5      218.62      216.00      4.79 o 
   2   2   5       43.95       46.31      2.07 o 
   3   2   5      105.13      109.98      4.87 o 
   4   2   5     1017.04     1021.59     28.18 o 
  -5   3   5      446.29      452.70     28.67 o 
  -4   3   5      883.25      844.25     20.26 o 
  -3   3   5      744.52      715.35     25.41 o 
  -2   3   5      490.02      490.14     18.27 o 
  -1   3   5       43.95       45.35      2.95 o 
   0   3   5      713.79      701.50     12.30 o 
   1   3   5      893.96      859.54     23.24 o 
   2   3   5     1454.91     1464.36     31.63 o 
   3   3   5      457.76      478.05     18.55 o 
   4   3   5      137.67      158.87      7.02 o 
  -5   4   5      115.99      121.63      6.26 o 
  -4   4   5        2.04        2.59      2.85 o 
  -3   4   5      383.97      347.07     14.36 o 
  -2   4   5      746.66      715.19     17.33 o 
  -1   4   5     1711.51     1711.96     31.89 o 
   0   4   5      920.17      917.05     22.93 o 
   1   4   5      295.07      297.84      7.59 o 
   2   4   5       17.92       19.50      2.35 o 
   3   4   5      219.37      226.32     18.45 o 
   4   4   5      315.84      317.51     24.32 o 
  -4   5   5      678.38      629.76     18.59 o 
  -3   5   5      249.93      273.12      8.85 o 
  -2   5   5      644.08      634.99     15.66 o 
  -1   5   5        0.23        0.28      1.10 o 
   0   5   5      209.54      209.10      5.64 o 
   1   5   5      392.45      400.00     15.34 o 
   2   5   5      956.12      986.39     45.65 o 
   3   5   5      158.44      170.63     10.93 o 
  -4   6   5       33.77       41.74      3.94 o 
  -3   6   5      139.72      127.88      6.72 o 
  -2   6   5      203.24      214.63      6.71 o 
  -1   6   5     1156.84     1076.07     22.05 o 
   0   6   5      541.54      540.27     12.86 o 
   1   6   5      184.86      182.97      6.45 o 
   2   6   5       21.09       28.88      4.93 o 
  -3   7   5      579.48      581.50     17.39 o 
  -2   7   5      271.14      252.30      7.87 o 
  -1   7   5       12.87       13.69      1.81 o 
   0   7   5       55.70       55.28      3.83 o 
   1   7   5      191.96      183.93     17.86 o 
  -1  -7   6       42.13       30.08      7.05 o 
   0  -7   6      230.02      227.62     16.33 o 
   1  -7   6      634.86      668.39     36.90 o 
   2  -7   6      402.14      392.72     24.21 o 
   3  -7   6      171.03      201.93      9.91 o 
  -2  -6   6      771.43      753.56     24.83 o 
  -1  -6   6      435.92      450.76     17.92 o 
   0  -6   6      418.57      437.61     15.33 o 
   1  -6   6      139.04      152.41     11.75 o 
   2  -6   6       93.92      106.79      8.58 o 
   3  -6   6       41.80       47.68      4.95 o 
   4  -6   6      380.71      416.81     19.98 o 
  -3  -5   6      231.91      236.12      9.67 o 
  -2  -5   6      120.90      127.10      6.11 o 
  -1  -5   6       26.72       20.22      2.76 o 
   0  -5   6      346.27      360.52     19.45 o 
   1  -5   6      666.21      690.87     22.16 o 
   2  -5   6      869.81      923.17     29.82 o 
   3  -5   6      555.62      558.18     16.48 o 
   4  -5   6      123.01      133.45      7.00 o 
  -4  -4   6        6.18        3.30      2.15 o 
  -3  -4   6      245.49      252.93      8.09 o 
  -2  -4   6      766.18      738.30     16.68 o 
  -1  -4   6      880.85      856.69     18.87 o 
   0  -4   6      933.79      944.85     18.69 o 
   1  -4   6      324.69      314.31      6.93 o 
   2  -4   6       19.23       20.82      1.64 o 
   3  -4   6      254.56      265.00      7.51 o 
   4  -4   6      354.58      363.53     12.48 o 
   5  -4   6      313.60      332.78     12.02 o 
  -4  -3   6      584.43      590.80     14.02 o 
  -3  -3   6      449.49      428.09     10.36 o 
  -2  -3   6      282.13      282.66      7.09 o 
  -1  -3   6        6.26        4.24      1.03 o 
   0  -3   6      186.36      166.87      4.28 o 
   1  -3   6     1068.22     1089.82     19.35 o 
   2  -3   6     1349.43     1400.14     24.57 o 
   3  -3   6     1098.36     1078.76     23.65 o 
   4  -3   6       30.25       33.55      4.92 o 
   5  -3   6      271.09      266.09      9.15 o 
  -5  -2   6       68.97       62.52      9.28 o 
  -4  -2   6        0.10        1.58      1.51 o 
  -3  -2   6       25.19       23.95      1.90 o 
  -2  -2   6     1218.45     1210.00     25.63 o 
  -1  -2   6     1296.53     1226.80     25.84 o 
   0  -2   6     1885.48     1920.99     33.93 o 
   1  -2   6     1410.79     1554.06     26.83 o 
   2  -2   6       16.15       24.09      1.28 o 
   3  -2   6       14.34       11.99      1.61 o 
   4  -2   6      398.92      363.36     14.62 o 
   5  -2   6      248.97      244.81     11.48 o 
  -5  -1   6      105.30      103.52      3.98 o 
  -4  -1   6      559.31      528.88     12.39 o 
  -3  -1   6      900.88      859.04     18.70 o 
  -2  -1   6     1231.33     1249.11     42.11 o 
  -1  -1   6        2.31        0.99      0.34 o 
   0  -1   6      154.64      145.32      2.77 o 
   1  -1   6      928.80      984.66     17.18 o 
   2  -1   6     1708.27     1745.20     32.48 o 
   3  -1   6      715.91      683.39     15.49 o 
   4  -1   6      534.83      527.56     19.62 o 
   5  -1   6      133.53      124.18      7.59 o 
  -5   0   6      132.93      125.11      5.86 o 
  -4   0   6      132.56      127.92      3.75 o 
  -3   0   6        9.74        6.94      0.87 o 
  -2   0   6     2009.00     2020.23     35.87 o 
  -1   0   6      860.58      822.67     15.06 o 
   0   0   6     2766.58     2789.06     59.23 o 
   1   0   6     1468.55     1511.00     31.96 o 
   2   0   6       44.41       34.49      1.63 o 
   3   0   6       23.21       31.00      2.05 o 
   4   0   6      385.02      390.20     12.05 o 
   5   0   6      386.05      387.08     16.41 o 
  -5   1   6        6.39        7.17      2.28 o 
  -4   1   6     1364.48     1343.64     31.01 o 
  -3   1   6      909.09      873.75     18.46 o 
  -2   1   6     1440.67     1421.90     27.31 o 
  -1   1   6       17.20       11.85      1.33 o 
   0   1   6       39.28       47.10      1.42 o 
   1   1   6      587.28      576.99     14.38 o 
   2   1   6     1435.30     1422.82     30.50 o 
   3   1   6      977.28     1003.69     22.35 o 
   4   1   6      513.17      513.24     15.21 o 
   5   1   6       60.71       63.81      7.40 o 
  -5   2   6      198.36      227.56     11.59 o 
  -4   2   6      475.73      479.66     12.36 o 
  -3   2   6      230.02      230.90      6.32 o 
  -2   2   6      370.50      375.27      7.20 o 
  -1   2   6     1242.79     1259.74     24.18 o 
   0   2   6     2340.00     2325.89     44.53 o 
   1   2   6     1400.04     1439.12     32.11 o 
   2   2   6      301.15      306.52      7.63 o 
   3   2   6        2.04        3.77      1.91 o 
   4   2   6      202.73      211.07      7.99 o 
  -5   3   6      104.36      110.92      9.22 o 
  -4   3   6      740.75      760.96     18.43 o 
  -3   3   6      868.90      882.55     39.94 o 
  -2   3   6     1097.93     1074.35     22.22 o 
  -1   3   6      424.74      414.29     17.76 o 
   0   3   6        4.31        4.68      0.58 o 
   1   3   6      337.15      320.98      8.75 o 
   2   3   6      907.14      872.94     19.54 o 
   3   3   6      699.00      735.42     49.84 o 
   4   3   6      179.91      196.37      7.96 o 
  -5   4   6      256.78      274.67     10.10 o 
  -4   4   6      174.02      179.39      7.04 o 
  -3   4   6       22.44       21.17      2.35 o 
  -2   4   6      366.61      347.56      9.17 o 
  -1   4   6      796.13      781.57     21.00 o 
   0   4   6     1361.81     1346.00     40.37 o 
   1   4   6     1039.04      992.71     25.01 o 
   2   4   6      128.27      122.76      7.21 o 
   3   4   6       30.71       28.73      4.54 o 
  -4   5   6      374.20      372.59     18.95 o 
  -3   5   6      664.06      638.15     18.16 o 
  -2   5   6     1295.28     1242.48     29.53 o 
  -1   5   6      126.14      126.33      4.82 o 
   0   5   6       53.74       52.79      2.40 o 
   1   5   6      128.64      125.32      6.99 o 
   2   5   6      470.68      486.85     13.73 o 
   3   5   6      193.21      209.09     10.48 o 
  -4   6   6      444.67      442.79     14.18 o 
  -3   6   6        6.58        6.21      2.31 o 
  -2   6   6      209.13      199.49      6.43 o 
  -1   6   6      344.89      330.15      8.17 o 
   0   6   6      610.20      595.98     13.98 o 
   1   6   6      542.45      530.69     14.53 o 
   2   6   6      141.96      142.98      8.34 o 
  -3   7   6      416.04      416.71     15.52 o 
  -2   7   6      514.04      472.06     12.95 o 
  -1   7   6       89.93       96.30      3.28 o 
   0   7   6      109.30      105.65      5.09 o 
   1   7   6       36.02       34.78      8.46 o 
  -1  -7   7       88.14       89.02      5.71 o 
   0  -7   7       59.48       58.64      8.46 o 
   1  -7   7      366.19      373.80     23.50 o 
   2  -7   7      308.04      287.08     19.62 o 
   3  -7   7      835.07      917.87     49.47 o 
  -2  -6   7      292.60      299.12     13.28 o 
  -1  -6   7      390.56      415.03     14.89 o 
   0  -6   7      969.33      966.04     30.89 o 
   1  -6   7      448.95      464.94     16.40 o 
   2  -6   7       80.11       90.01      9.52 o 
   3  -6   7        7.74        9.52      5.29 o 
   4  -6   7      390.95      424.21     20.68 o 
  -3  -5   7      352.85      352.16     13.11 o 
  -2  -5   7      235.07      234.94      9.35 o 
  -1  -5   7      311.02      292.67     10.89 o 
   0  -5   7       56.50       59.22      4.01 o 
   1  -5   7      448.33      441.24     15.16 o 
   2  -5   7      832.88      871.32     27.89 o 
   4  -5   7      195.99      190.48     14.10 o 
  -4  -4   7       15.49       11.74      3.64 o 
  -3  -4   7       12.15       13.77      2.02 o 
  -2  -4   7      382.53      367.05      9.14 o 
  -1  -4   7      846.84      859.34     19.03 o 
   0  -4   7     1716.37     1696.48     32.62 o 
   1  -4   7      939.78     1009.91     22.05 o 
   2  -4   7      157.64      165.11      4.99 o 
   3  -4   7       10.33       11.79      2.19 o 
   4  -4   7      131.63      128.57      6.98 o 
   5  -4   7      374.45      394.71     21.74 o 
  -4  -3   7      577.18      556.39     13.36 o 
  -3  -3   7      440.63      431.12     10.44 o 
  -2  -3   7     1113.08     1083.65     23.48 o 
  -1  -3   7      388.42      380.40      8.94 o 
   0  -3   7       25.13       26.07      1.82 o 
   1  -3   7      531.51      543.45     11.31 o 
   2  -3   7     1025.54     1037.67     20.66 o 
   3  -3   7      935.05      907.75     32.32 o 
   4  -3   7      483.58      453.06     17.72 o 
   5  -3   7      162.75      143.91      8.25 o 
  -5  -2   7      223.73      239.48     13.87 o 
  -4  -2   7      132.95      124.29      4.22 o 
  -3  -2   7        2.61        3.16      1.29 o 
  -2  -2   7      477.37      469.29     10.68 o 
  -1  -2   7     1280.33     1262.13     26.59 o 
   0  -2   7     2236.02     2440.78     42.97 o 
   1  -2   7     1240.04     1229.89     21.58 o 
   2  -2   7      354.05      361.52      8.63 o 
   3  -2   7       21.95       24.46      2.47 o 
   4  -2   7       96.57       87.27      5.72 o 
   5  -2   7      528.11      512.40     20.34 o 
  -5  -1   7       70.18       67.04      3.12 o 
  -4  -1   7      565.63      541.85     12.60 o 
  -3  -1   7     1379.57     1325.95     28.15 o 
  -2  -1   7      589.23      561.99     16.97 o 
  -1  -1   7     1121.53     1079.79     23.19 o 
   0  -1   7        6.42        7.70      0.62 o 
   1  -1   7      300.27      312.27      6.63 o 
   2  -1   7      566.11      545.15     12.60 o 
   3  -1   7     1653.45     1640.08     35.11 o 
   4  -1   7      358.70      357.22     11.18 o 
   5  -1   7      182.63      188.34      9.91 o 
  -5   0   7      716.01      724.56     20.44 o 
  -4   0   7       88.79       84.86      4.23 o 
  -3   0   7       25.46       24.62      1.76 o 
  -2   0   7      567.12      550.48     12.96 o 
  -1   0   7      148.05      118.74      2.39 o 
   0   0   7     4303.25     4507.61     78.61 o 
   1   0   7     1505.98     1567.37     29.03 o 
   2   0   7      455.61      442.97     10.25 o 
   3   0   7      144.12      152.44      4.63 o 
   4   0   7      234.01      246.08      8.54 o 
   5   0   7       68.78       71.25      5.90 o 
  -5   1   7       66.57       66.24      3.92 o 
  -4   1   7      963.85      962.52     20.91 o 
  -3   1   7      391.24      377.34      8.77 o 
  -2   1   7     1485.41     1420.43     27.39 o 
  -1   1   7     1420.42     1416.83     71.15 o 
   0   1   7       54.03       48.56      2.84 o 
   1   1   7      209.11      213.70      6.19 o 
   2   1   7      549.61      535.37     14.37 o 
   3   1   7      874.87      895.42     19.87 o 
   4   1   7      337.67      368.81     11.73 o 
  -5   2   7      646.54      645.98     16.56 o 
  -4   2   7       32.85       31.59      2.52 o 
  -3   2   7      224.62      223.32      6.17 o 
  -2   2   7       67.90       67.26      2.62 o 
  -1   2   7      605.23      623.42     17.89 o 
   0   2   7     2250.48     2296.09     58.07 o 
   1   2   7      996.35      974.00     21.05 o 
   2   2   7      531.53      534.37     17.22 o 
   3   2   7      111.70      111.66      4.34 o 
   4   2   7        6.60        8.00      4.18 o 
  -5   3   7       17.15       18.68      2.80 o 
  -4   3   7      484.01      513.46     15.26 o 
  -3   3   7      207.34      208.87     14.56 o 
  -2   3   7     2110.72     2053.01     47.27 o 
  -1   3   7      649.80      645.13     21.71 o 
   0   3   7      154.92      148.75      5.90 o 
   1   3   7       11.54       11.39      1.50 o 
   2   3   7      230.49      215.08     12.56 o 
   3   3   7      421.54      437.17     13.32 o 
   4   3   7      299.10      325.82     14.15 o 
  -5   4   7      184.67      188.26      7.81 o 
  -4   4   7      391.46      380.14     12.07 o 
  -3   4   7      145.49      138.08      5.38 o 
  -2   4   7       12.42        9.53      2.63 o 
  -1   4   7      288.45      275.73      8.25 o 
   0   4   7      835.36      820.05     18.15 o 
   1   4   7      760.85      701.29     41.69 o 
   2   4   7      433.92      420.72     11.96 o 
   3   4   7      178.97      169.36      8.78 o 
  -4   5   7      156.50      145.92      7.28 o 
  -3   5   7      470.81      435.74     13.15 o 
  -2   5   7      536.27      552.09     19.32 o 
  -1   5   7      696.28      665.63     18.43 o 
   0   5   7      229.93      219.80      6.61 o 
   1   5   7        1.20        1.43      1.75 o 
   2   5   7       60.15       65.89      3.90 o 
   3   5   7      271.23      251.59     19.98 o 
  -3   6   7      145.17      135.44      5.94 o 
  -2   6   7        0.24        2.30      2.59 o 
  -1   6   7        2.24        4.47      1.99 o 
   0   6   7      702.58      676.63     17.38 o 
   1   6   7      327.65      309.49      9.42 o 
   2   6   7      266.74      280.50     22.09 o 
  -2   7   7      560.83      553.31     18.89 o 
  -1   7   7      388.14      382.91     11.01 o 
   0   7   7      222.19      228.47      8.16 o 
   1   7   7        0.62       -1.83      2.61 o 
  -1  -7   8      286.43      311.52     15.28 o 
   0  -7   8       13.82       21.52      3.74 o 
   1  -7   8       27.78       20.68      6.46 o 
   2  -7   8      248.19      277.91     19.62 o 
  -2  -6   8        4.18        3.89      2.78 o 
  -1  -6   8      567.02      555.37     19.03 o 
   0  -6   8      461.53      481.15     16.78 o 
   1  -6   8      734.02      764.81     25.18 o 
   2  -6   8      478.87      559.93     31.73 o 
  -3  -5   8      558.76      535.81     26.73 o 
  -2  -5   8      523.62      497.70     19.51 o 
  -1  -5   8      850.89      833.13     26.64 o 
   0  -5   8        9.51       16.73      3.06 o 
   1  -5   8        2.72        1.60      2.30 o 
   2  -5   8      314.59      342.79     14.69 o 
  -4  -4   8      130.93      141.48     10.81 o 
  -3  -4   8      494.68      465.19     13.98 o 
  -2  -4   8       96.48       96.14      4.55 o 
  -1  -4   8      405.69      414.10     10.08 o 
   0  -4   8      820.57      819.47     16.49 o 
   1  -4   8     1278.39     1325.52     28.55 o 
   2  -4   8      819.76      835.27     26.01 o 
   3  -4   8      222.12      217.05      7.54 o 
   4  -4   8        0.50        1.25      4.05 o 
  -4  -3   8       14.76       14.97      2.70 o 
  -3  -3   8     1016.28      958.05     21.64 o 
  -2  -3   8      918.70      888.12     19.58 o 
  -1  -3   8     1054.24     1026.66     22.21 o 
   0  -3   8      297.01      299.40      6.68 o 
   1  -3   8       32.26       24.59      2.15 o 
   2  -3   8      308.21      311.18      7.82 o 
   3  -3   8      809.65      806.94     21.82 o 
   4  -3   8      732.91      695.99     25.82 o 
   5  -3   8      222.81      232.67     14.81 o 
  -4  -2   8      374.58      354.86      8.91 o 
  -3  -2   8      519.41      490.33     11.31 o 
  -2  -2   8       32.01       31.27      1.74 o 
  -1  -2   8      149.21      144.77      6.48 o 
   0  -2   8     1303.78     1306.86     25.02 o 
   1  -2   8     2025.66     2080.06     40.30 o 
   2  -2   8     1402.41     1427.68     30.59 o 
   3  -2   8      293.45      272.94      8.78 o 
   4  -2   8        8.10        4.97      2.32 o 
   5  -2   8      105.59      107.72      7.11 o 
  -5  -1   8       35.97       37.08      4.75 o 
  -4  -1   8      121.22      118.99      3.71 o 
  -3  -1   8      602.01      559.56     16.43 o 
  -2  -1   8     1408.41     1367.56     41.47 o 
  -1  -1   8     2507.80     2467.75     60.92 o 
   0  -1   8      576.95      550.58      8.49 o 
   1  -1   8       77.09       78.49      2.28 o 
   2  -1   8      226.10      226.41      5.91 o 
   3  -1   8      892.37      916.30     20.42 o 
   4  -1   8      424.88      417.04     12.75 o 
  -5   0   8      331.79      329.41     10.85 o 
  -4   0   8      542.50      541.85     15.35 o 
  -3   0   8      741.42      722.94     17.06 o 
  -2   0   8      134.70      133.04      3.61 o 
  -1   0   8      578.22      583.19     11.49 o 
   0   0   8     1196.81     1187.17     21.21 o 
   1   0   8     2061.01     2062.13     43.29 o 
   2   0   8     1335.74     1374.65     29.66 o 
   3   0   8      318.12      307.86      7.93 o 
   4   0   8       79.41       74.38      4.39 o 
  -5   1   8        3.99        4.19      2.22 o 
  -4   1   8       16.12       19.73      2.03 o 
  -3   1   8      968.57      946.61     19.96 o 
  -2   1   8     1659.34     1688.77     30.14 o 
  -1   1   8     3134.37     2916.33     96.74 o 
   0   1   8       83.63       61.35      4.22 o 
   1   1   8      597.10      642.32     12.29 o 
   2   1   8      126.43      136.59      7.00 o 
   3   1   8      544.30      551.76     13.04 o 
   4   1   8      308.68      330.90     15.45 o 
  -5   2   8      352.84      345.95     10.26 o 
  -4   2   8      508.76      521.29     12.07 o 
  -3   2   8     2080.83     2032.09     45.32 o 
  -2   2   8       86.34       78.81      3.88 o 
  -1   2   8       11.48       12.45      1.46 o 
   0   2   8      885.75      866.21     24.63 o 
   1   2   8     1096.60     1093.32     31.59 o 
   2   2   8     1355.95     1348.40     29.33 o 
   3   2   8      409.70      400.51     11.70 o 
   4   2   8       45.29       44.73      3.91 o 
  -5   3   8      188.75      199.07      8.85 o 
  -4   3   8        3.02        5.96      2.16 o 
  -3   3   8      721.89      685.97     21.81 o 
  -2   3   8     1461.82     1463.37     43.30 o 
  -1   3   8      918.75      910.47     30.99 o 
   0   3   8      973.44      944.97     25.00 o 
   1   3   8      255.18      239.32      6.78 o 
   2   3   8       38.37       30.50      2.58 o 
   3   3   8      250.59      266.71     38.25 o 
   4   3   8      275.63      287.43     12.87 o 
  -5   4   8      355.50      372.74     24.79 o 
  -4   4   8      726.52      722.92     20.58 o 
  -3   4   8      803.41      793.27     28.19 o 
  -2   4   8        8.43       11.10      1.60 o 
  -1   4   8        9.37       10.37      1.54 o 
   0   4   8      422.75      403.44     21.33 o 
   1   4   8      786.06      784.83     19.92 o 
   2   4   8      673.48      623.03     16.67 o 
   3   4   8      266.04      259.82     11.43 o 
  -4   5   8       28.17       30.74      3.42 o 
  -3   5   8      166.93      170.00      6.47 o 
  -2   5   8      680.24      689.52     31.97 o 
  -1   5   8      950.45      940.61     25.44 o 
   0   5   8      480.30      468.27     16.42 o 
   1   5   8      180.58      170.50      5.76 o 
   2   5   8        1.76        0.60      1.97 o 
  -3   6   8      519.46      484.53     14.80 o 
  -2   6   8      138.31      144.71      9.76 o 
  -1   6   8        2.90        1.25      2.84 o 
   0   6   8      161.42      151.46      7.45 o 
   1   6   8      223.83      223.38      7.26 o 
  -2   7   8      397.50      396.36     11.44 o 
  -1   7   8      443.93      418.96     13.73 o 
   0   7   8      109.65      119.35      6.94 o 
   0  -7   9      172.98      174.27      9.17 o 
   1  -7   9        6.17       10.44      3.52 o 
   2  -7   9       51.21       49.82      9.17 o 
  -2  -6   9        6.78        4.66      2.86 o 
  -1  -6   9      118.84      114.29      6.26 o 
   0  -6   9      133.00      153.04      7.81 o 
   1  -6   9      834.26      838.36     27.44 o 
   2  -6   9      491.50      523.70     18.51 o 
  -3  -5   9      382.35      343.72     23.62 o 
  -2  -5   9      364.59      359.85     13.09 o 
  -1  -5   9      408.23      428.35      9.80 o 
   0  -5   9      650.54      662.32     13.92 o 
   1  -5   9       79.38       78.06      4.11 o 
   2  -5   9       50.64       50.83      4.26 o 
   3  -5   9      211.23      209.05     11.75 o 
  -3  -4   9       25.58       24.96      2.32 o 
  -2  -4   9      131.36      131.71      4.45 o 
  -1  -4   9       38.96       39.77      4.95 o 
   0  -4   9      137.51      149.28      4.20 o 
   1  -4   9     1570.32     1490.34     32.03 o 
   2  -4   9      644.23      674.92     21.35 o 
   3  -4   9      431.46      439.18     15.17 o 
   4  -4   9      117.51      114.55      7.05 o 
  -4  -3   9       14.30       11.71      1.96 o 
  -3  -3   9      633.45      580.61     13.53 o 
  -2  -3   9       46.55       47.63      2.39 o 
  -1  -3   9     2071.20     1989.25     41.92 o 
   0  -3   9      729.82      751.50     15.11 o 
   1  -3   9      262.54      259.02      6.65 o 
   2  -3   9       11.05        9.70      2.43 o 
   3  -3   9      217.00      230.00      7.88 o 
   4  -3   9      341.33      342.18     11.16 o 
  -4  -2   9      270.42      257.24      6.82 o 
  -3  -2   9      332.04      310.41      7.66 o 
  -2  -2   9      258.27      251.40      6.22 o 
  -1  -2   9       24.34       23.79      1.50 o 
   0  -2   9      532.15      527.88     10.75 o 
   1  -2   9     1135.27     1168.08     23.14 o 
   2  -2   9      920.45      944.76     20.83 o 
   3  -2   9      624.52      607.39     17.13 o 
   4  -2   9      196.71      199.75      7.53 o 
  -4  -1   9        3.04        5.54      2.11 o 
  -3  -1   9      185.63      183.34      8.64 o 
  -2  -1   9      505.60      493.13     13.38 o 
  -1  -1   9     1873.01     1839.44     45.79 o 
   0  -1   9      968.23      993.54     28.17 o 
   1  -1   9      463.48      461.61     10.63 o 
   2  -1   9       28.72       32.05      2.02 o 
   3  -1   9       93.16       96.10      3.97 o 
   4  -1   9      375.48      377.02     12.81 o 
  -5   0   9      298.21      296.09     10.06 o 
  -4   0   9      408.68      391.21     11.64 o 
  -3   0   9      704.65      670.76     16.03 o 
  -2   0   9      322.35      317.56      9.13 o 
  -1   0   9        9.16        6.67      0.69 o 
   0   0   9        3.15        3.53      0.61 o 
   1   0   9     1349.80     1414.81     30.23 o 
   2   0   9      929.55      928.70     20.54 o 
   3   0   9      701.08      699.28     16.16 o 
   4   0   9      359.27      355.79     16.03 o 
  -5   1   9      133.06      126.43      5.18 o 
  -4   1   9        7.49        6.89      1.82 o 
  -3   1   9      253.67      247.89      6.25 o 
  -2   1   9      221.55      207.93      5.75 o 
  -1   1   9     1346.81     1361.82     34.67 o 
   0   1   9     1507.95     1493.48     28.87 o 
   1   1   9     1017.77     1053.92     19.71 o 
   2   1   9       19.85       19.86      1.79 o 
   3   1   9       33.02       35.95      3.32 o 
   4   1   9      236.31      248.78      8.93 o 
  -5   2   9      218.25      207.10      6.93 o 
  -4   2   9      675.88      667.83     15.03 o 
  -3   2   9      311.56      320.14      8.33 o 
  -2   2   9      538.98      536.00     24.28 o 
  -1   2   9      366.62      372.76      9.84 o 
   0   2   9        2.98        1.48      1.15 o 
   1   2   9     1244.45     1235.03     26.44 o 
   2   2   9      485.33      476.55     12.52 o 
   3   2   9      603.07      622.63     14.65 o 
   4   2   9      255.99      255.27     12.25 o 
  -5   3   9      111.01      145.36     13.28 o 
  -4   3   9       29.11       28.79      3.21 o 
  -3   3   9      145.84      148.70      5.51 o 
  -2   3   9       29.63       33.22      2.31 o 
  -1   3   9     2351.98     2340.56     69.23 o 
   0   3   9      897.85      882.76     38.01 o 
   1   3   9      729.22      698.98     26.79 o 
   2   3   9       33.64       34.44      2.66 o 
   3   3   9        0.73        1.63      2.06 o 
  -4   4   9      110.81      113.02      5.19 o 
  -3   4   9      663.87      667.34     18.83 o 
  -2   4   9      512.54      488.86     12.48 o 
  -1   4   9      598.38      585.57     16.12 o 
   0   4   9      142.86      136.39      5.97 o 
   1   4   9      161.60      166.71      5.34 o 
   2   4   9      388.69      375.95     10.81 o 
   3   4   9      391.75      408.92     17.69 o 
  -4   5   9       39.88       44.26      3.63 o 
  -3   5   9       27.23       27.33      2.96 o 
  -2   5   9      135.19      140.53      4.96 o 
  -1   5   9      759.71      779.02     24.92 o 
   0   5   9      593.80      569.18     19.51 o 
   1   5   9      433.10      437.86     13.34 o 
   2   5   9      112.30      108.63      7.07 o 
  -3   6   9      481.97      503.40     15.37 o 
  -2   6   9      382.55      355.52     10.24 o 
  -1   6   9      170.80      188.72     16.80 o 
   0   6   9       17.66       15.72      3.25 o 
   1   6   9      134.81      132.90      5.32 o 
  -2   7   9        7.74        5.05      4.23 o 
   0  -7  10      368.08      372.74     17.51 o 
   1  -7  10      205.57      230.76     10.30 o 
   2  -7  10       13.89       17.86      6.58 o 
  -1  -6  10       28.18       25.22      3.55 o 
   0  -6  10       90.51       93.81      5.66 o 
   1  -6  10      396.82      412.01     15.11 o 
   2  -6  10      601.88      593.31     25.85 o 
  -2  -5  10      320.57      327.75      8.91 o 
  -1  -5  10      733.59      724.37     15.40 o 
   0  -5  10     1279.12     1252.04     27.41 o 
   1  -5  10      119.64      139.32      5.76 o 
   2  -5  10      165.16      164.86      7.29 o 
   3  -5  10       53.79       62.40      6.58 o 
  -3  -4  10      374.12      351.04      9.21 o 
  -2  -4  10     1133.94     1091.91     24.12 o 
  -1  -4  10        4.16        6.09      1.52 o 
   0  -4  10       78.82       79.82      2.98 o 
   1  -4  10      524.26      531.25     18.66 o 
   2  -4  10      577.74      601.83     19.45 o 
   3  -4  10      856.03      821.43     30.38 o 
   4  -4  10      267.53      241.20     11.87 o 
  -4  -3  10       93.73       98.11      3.69 o 
  -3  -3  10        9.96        6.57      2.00 o 
  -2  -3  10      713.61      679.75     15.35 o 
  -1  -3  10     1475.42     1421.61     30.27 o 
   0  -3  10     1004.92     1025.21     20.21 o 
   1  -3  10      490.60      492.30     11.47 o 
   2  -3  10      384.98      372.71     10.25 o 
   3  -3  10       32.98       34.00      3.12 o 
   4  -3  10      191.23      189.23      9.26 o 
  -4  -2  10      424.50      396.13     12.34 o 
  -3  -2  10      860.78      824.33     22.21 o 
  -2  -2  10     1703.66     1606.33     49.07 o 
  -1  -2  10       59.23       57.09      2.17 o 
   0  -2  10       57.21       57.80      2.90 o 
   1  -2  10      553.16      545.91     19.68 o 
   2  -2  10      808.04      800.29     18.05 o 
   3  -2  10      949.07      926.57     24.99 o 
   4  -2  10      364.23      347.54     11.28 o 
  -4  -1  10      433.79      414.59     12.51 o 
  -3  -1  10       56.52       55.99      3.23 o 
  -2  -1  10      354.97      362.59     14.51 o 
  -1  -1  10     1731.89     1657.60     41.57 o 
   0  -1  10      890.61      906.20     34.93 o 
   1  -1  10     1415.55     1377.44     29.66 o 
   2  -1  10      316.68      301.05      7.65 o 
   3  -1  10        1.92        2.04      1.55 o 
   4  -1  10      133.09      126.31     11.41 o 
  -4   0  10      463.92      445.11     15.06 o 
  -3   0  10     1331.00     1281.10     32.77 o 
  -2   0  10      878.62      864.77     26.62 o 
  -1   0  10      324.35      318.43     10.60 o 
   0   0  10        7.35        5.84      0.92 o 
   1   0  10      405.44      405.15     16.78 o 
   2   0  10      715.29      717.59     16.24 o 
   3   0  10      711.12      712.96     16.52 o 
   4   0  10      341.06      346.45     11.32 o 
  -5   1  10      366.80      391.54     21.50 o 
  -4   1  10      247.25      248.07      7.58 o 
  -3   1  10        2.95        6.01      1.72 o 
  -2   1  10      243.55      245.60      5.09 o 
  -1   1  10     1268.41     1267.09     34.21 o 
   0   1  10     1770.87     1832.84     53.94 o 
   1   1  10      408.16      390.02      9.05 o 
   2   1  10      631.87      617.81     14.17 o 
   3   1  10        4.81        6.26      1.78 o 
   4   1  10       50.39       50.89      3.99 o 
  -5   2  10       49.53       47.83      6.23 o 
  -4   2  10      370.68      368.78     14.62 o 
  -3   2  10      794.91      790.81     18.69 o 
  -2   2  10     1830.07     1688.12     49.36 o 
  -1   2  10       86.94       90.14      3.82 o 
   0   2  10       55.91       58.91      2.69 o 
   1   2  10      197.34      185.60      6.04 o 
   2   2  10      127.53      123.41      4.09 o 
   3   2  10      805.27      798.69     18.47 o 
   4   2  10      247.07      265.48     10.71 o 
  -4   3  10      355.03      364.06     11.41 o 
  -3   3  10       49.79       51.87      2.95 o 
  -2   3  10      174.70      178.95      5.26 o 
  -1   3  10     1161.81     1122.32     33.68 o 
   0   3  10      288.74      289.58     12.69 o 
   1   3  10      785.92      722.81     27.50 o 
   2   3  10      518.93      464.90     12.72 o 
   3   3  10       23.73       22.56      3.54 o 
  -4   4  10      231.68      245.24      8.55 o 
  -3   4  10      842.76      855.35     23.52 o 
  -2   4  10     1020.23     1024.84     24.54 o 
  -1   4  10       22.03       23.12      2.15 o 
   0   4  10      264.12      265.44      9.98 o 
   1   4  10       10.79       10.63      2.51 o 
   2   4  10      154.92      151.70      5.58 o 
   3   4  10      389.81      389.43     27.03 o 
  -4   5  10      416.31      444.51     13.86 o 
  -3   5  10        2.05        3.53      2.20 o 
  -2   5  10       13.00       14.08      2.10 o 
  -1   5  10      338.34      335.87     18.63 o 
   0   5  10      123.56      119.36     12.22 o 
   1   5  10      818.37      782.83     26.30 o 
   2   5  10      183.97      180.67      6.41 o 
  -3   6  10      500.77      502.41     15.47 o 
  -2   6  10      199.57      180.24      6.40 o 
  -1   6  10      309.17      298.46     11.81 o 
   0   6  10      104.59      107.32     14.28 o 
   1   6  10        0.50        4.15      2.78 o 
   1  -7  11      246.25      274.97     20.45 o 
  -1  -6  11      150.38      150.91      7.49 o 
   0  -6  11       43.67       49.13      4.62 o 
   1  -6  11       63.65       73.01      5.39 o 
   2  -6  11      279.55      262.87     13.75 o 
   3  -6  11      373.90      425.85     20.33 o 
  -2  -5  11       20.98       22.23      2.42 o 
  -1  -5  11      271.78      265.33      6.88 o 
   0  -5  11      542.27      577.32     13.75 o 
   1  -5  11      708.91      683.69     30.25 o 
   2  -5  11      460.19      459.81     25.32 o 
   3  -5  11       24.06       28.65      4.17 o 
  -3  -4  11      409.78      393.41     10.72 o 
  -2  -4  11      372.12      358.08      9.19 o 
  -1  -4  11      397.03      408.08      9.32 o 
   0  -4  11      130.97      141.21      4.20 o 
   1  -4  11       13.01        9.33      1.82 o 
   2  -4  11      778.27      723.50     23.25 o 
   3  -4  11      373.01      372.22     13.53 o 
   4  -4  11      443.10      436.35     20.80 o 
  -4  -3  11      162.26      166.39     10.58 o 
  -3  -3  11       53.38       54.30      2.49 o 
  -2  -3  11      133.66      122.72      3.94 o 
  -1  -3  11       10.70       17.78      5.10 o 
   0  -3  11     1640.45     1668.31     32.12 o 
   1  -3  11     1013.83      983.28     23.90 o 
   2  -3  11      917.15      859.46     21.45 o 
   3  -3  11       13.50       11.70      3.04 o 
   4  -3  11        2.23        1.87      2.40 o 
  -4  -2  11      219.07      205.06      7.60 o 
  -3  -2  11      286.81      279.70     16.28 o 
  -2  -2  11      665.18      606.32     16.70 o 
  -1  -2  11      686.20      673.53     16.03 o 
   0  -2  11     1207.00     1173.60     22.74 o 
   1  -2  11      135.17      126.89      4.33 o 
   2  -2  11      357.33      353.69      8.92 o 
   3  -2  11      433.44      442.63     13.21 o 
   4  -2  11      496.01      489.52     16.82 o 
  -4  -1  11      239.27      234.87      8.18 o 
  -3  -1  11       86.00       84.39      5.76 o 
  -2  -1  11       41.60       35.29      2.44 o 
  -1  -1  11       40.43       42.33      3.08 o 
   0  -1  11     2166.49     2174.08     50.23 o 
   1  -1  11     1068.85     1037.05     27.37 o 
   2  -1  11      788.57      762.54     17.31 o 
   3  -1  11      167.44      172.37      5.53 o 
   4  -1  11        8.26        8.01      2.63 o 
  -4   0  11      148.10      147.47      5.81 o 
  -3   0  11      165.41      170.85      5.90 o 
  -2   0  11     1366.78     1327.37     40.17 o 
  -1   0  11     1068.61     1060.83     23.74 o 
   0   0  11      913.48      921.86     24.00 o 
   1   0  11       15.69       14.72      1.25 o 
   2   0  11      119.21      119.78      4.00 o 
   3   0  11      439.25      430.19     10.78 o 
   4   0  11      460.65      472.61     14.45 o 
  -4   1  11      404.99      402.98     10.73 o 
  -3   1  11      232.88      229.73      9.64 o 
  -2   1  11      174.31      152.00      4.70 o 
  -1   1  11      219.73      219.47     10.29 o 
   0   1  11      858.22      858.68     22.51 o 
   1   1  11     1116.58     1137.35     35.83 o 
   2   1  11     1054.81     1020.91     22.60 o 
   3   1  11      160.44      151.26      5.05 o 
   4   1  11       17.03       16.65      2.94 o 
  -5   2  11        8.14       13.51      4.58 o 
  -4   2  11       23.76       20.25      2.23 o 
  -3   2  11      406.45      420.01     13.50 o 
  -2   2  11      901.71      829.71     21.33 o 
  -1   2  11     1043.87     1069.93     70.52 o 
   0   2  11      851.02      840.28     22.09 o 
   1   2  11       84.51       88.82      6.31 o 
   2   2  11      242.52      243.21     11.49 o 
   3   2  11      214.92      225.71     10.41 o 
   4   2  11      284.69      313.16     18.45 o 
  -4   3  11      422.41      440.27     12.12 o 
  -3   3  11      354.06      350.87     10.54 o 
  -2   3  11       29.42       30.20      1.88 o 
  -1   3  11       35.19       39.91      3.00 o 
   0   3  11     1028.95     1017.65     32.10 o 
   1   3  11      776.18      746.43     24.47 o 
   2   3  11      786.12      723.16     25.79 o 
   3   3  11       38.80       44.60      3.50 o 
  -4   4  11       23.58       24.99      2.86 o 
  -3   4  11      123.53      134.97      5.32 o 
  -2   4  11      690.43      682.89     26.58 o 
  -1   4  11      684.03      707.07     23.08 o 
   0   4  11     1349.12     1340.79     42.08 o 
   1   4  11       42.62       42.34      3.78 o 
   2   4  11        1.85        5.45      2.03 o 
  -3   5  11      213.48      223.49     10.44 o 
  -2   5  11      312.15      314.74      9.99 o 
  -1   5  11        4.88        7.00      2.31 o 
   0   5  11      492.06      457.38     16.36 o 
   1   5  11      430.19      436.06     16.11 o 
   2   5  11      202.70      214.11      7.75 o 
  -3   6  11       46.36       41.13      6.93 o 
  -2   6  11      500.98      540.54     34.67 o 
  -1   6  11      555.99      565.29     20.12 o 
   0   6  11      359.80      346.24     20.74 o 
  -1  -6  12      329.29      333.49     23.03 o 
   0  -6  12       37.74       29.41      3.82 o 
   1  -6  12       32.20       33.98      7.23 o 
   2  -6  12       86.73       91.42      7.52 o 
  -2  -5  12       10.30        5.83      2.22 o 
  -1  -5  12       76.76       78.34      4.13 o 
   0  -5  12      448.89      449.21     11.11 o 
   1  -5  12      570.66      557.07     23.33 o 
   2  -5  12      440.58      452.09     15.83 o 
   3  -5  12      213.81      219.43      9.59 o 
  -3  -4  12      244.02      249.09      6.98 o 
  -2  -4  12      651.55      645.32     15.12 o 
  -1  -4  12      652.94      640.80     13.63 o 
   0  -4  12      277.25      274.07      9.24 o 
   1  -4  12       22.40       25.21      2.54 o 
   2  -4  12       93.86       90.33      5.37 o 
   3  -4  12       93.21       94.02      5.84 o 
  -3  -3  12      215.34      203.65      9.09 o 
  -2  -3  12       68.73       65.93      6.43 o 
  -1  -3  12      108.97      109.77      3.44 o 
   0  -3  12      765.16      768.82     15.51 o 
   1  -3  12      530.36      501.00     13.05 o 
   2  -3  12      441.10      431.03     11.86 o 
   3  -3  12      558.27      519.47     17.86 o 
   4  -3  12       37.63       43.58      4.71 o 
  -4  -2  12       16.48       18.85      2.89 o 
  -3  -2  12      272.63      262.38     11.39 o 
  -2  -2  12      798.02      752.96     26.00 o 
  -1  -2  12     1617.63     1585.17     35.49 o 
   0  -2  12       27.60       28.33      1.50 o 
   1  -2  12      314.10      301.38      8.33 o 
   2  -2  12       14.01       10.38      2.04 o 
   3  -2  12       68.34       66.38      4.01 o 
   4  -2  12      601.44      588.87     17.41 o 
  -4  -1  12      401.76      394.10     12.06 o 
  -3  -1  12      623.04      567.59     15.75 o 
  -2  -1  12       23.18       25.60      3.10 o 
  -1  -1  12       28.37       26.33      2.05 o 
   0  -1  12      840.53      815.21     35.49 o 
   1  -1  12       38.78       37.96      2.39 o 
   2  -1  12     1562.03     1450.02     31.62 o 
   3  -1  12      390.96      382.01      9.97 o 
   4  -1  12       84.92       85.37      5.00 o 
  -4   0  12        3.95        4.41      2.07 o 
  -3   0  12      215.42      214.14      9.30 o 
  -2   0  12     1270.04     1211.57     30.91 o 
  -1   0  12      468.10      511.36     12.18 o 
   0   0  12      521.40      526.81     15.68 o 
   1   0  12      406.67      401.64     11.72 o 
   2   0  12       13.79       16.62      1.88 o 
   3   0  12      168.30      162.79      7.73 o 
   4   0  12      257.16      264.75      9.40 o 
  -4   1  12      484.16      496.91     12.83 o 
  -3   1  12      530.48      495.84     14.06 o 
  -2   1  12       68.03       73.77      4.09 o 
  -1   1  12        0.34        0.96      1.20 o 
   0   1  12      153.93      160.50      5.30 o 
   1   1  12      366.73      363.49     10.91 o 
   2   1  12      840.51      834.26     23.76 o 
   3   1  12      373.92      375.22     11.19 o 
   4   1  12      110.31      107.76      9.52 o 
  -4   2  12        0.46        1.56      1.63 o 
  -3   2  12      134.27      138.46      4.51 o 
  -2   2  12      594.66      609.38     16.17 o 
  -1   2  12      549.93      641.78     23.38 o 
   0   2  12      698.51      675.97     18.14 o 
   1   2  12      324.91      303.89      9.35 o 
   2   2  12        8.59        7.32      1.67 o 
   3   2  12        2.00        2.15      1.91 o 
  -4   3  12      370.91      418.26     20.04 o 
  -3   3  12      363.53      359.13     12.99 o 
  -2   3  12      267.07      278.85     17.10 o 
  -1   3  12       26.86       28.28      2.21 o 
   0   3  12      149.40      149.36      6.29 o 
   1   3  12       91.13       89.81      7.58 o 
   2   3  12      475.62      437.62     12.02 o 
   3   3  12      373.53      351.45     17.94 o 
  -4   4  12       13.41       16.48      4.19 o 
  -3   4  12       36.18       38.05      2.78 o 
  -2   4  12      300.73      298.63      9.36 o 
  -1   4  12      643.53      605.60     20.05 o 
   0   4  12      189.55      192.48      8.04 o 
   1   4  12      377.57      370.40     13.87 o 
   2   4  12      100.73       97.59      6.17 o 
  -3   5  12      375.80      400.35     12.52 o 
  -2   5  12      134.34      153.30      9.22 o 
  -1   5  12       56.79       56.97      6.64 o 
   0   5  12       43.59       39.82      3.88 o 
   1   5  12       13.50       17.07      5.58 o 
  -1   6  12       62.68       53.46      4.58 o 
   0  -6  13      375.93      391.07     25.03 o 
   1  -6  13      516.20      557.58     24.21 o 
  -2  -5  13       99.52      102.32      6.25 o 
  -1  -5  13      171.07      176.88      5.20 o 
   0  -5  13      132.54      143.91      4.86 o 
   1  -5  13      488.83      491.65     16.71 o 
   2  -5  13      553.63      530.68     18.27 o 
   3  -5  13      364.10      350.53     21.39 o 
  -2  -4  13      200.42      205.24      6.02 o 
  -1  -4  13      777.38      773.18     16.08 o 
   0  -4  13      824.97      822.65     18.48 o 
   1  -4  13      375.20      371.70     10.35 o 
   2  -4  13       42.34       43.21      4.27 o 
   3  -4  13       75.70       75.72      5.43 o 
  -3  -3  13      434.16      433.03     13.45 o 
  -2  -3  13      389.53      379.43     11.88 o 
  -1  -3  13       72.56       80.04      3.85 o 
   0  -3  13        9.58       10.21      1.68 o 
   1  -3  13      577.44      538.44     13.97 o 
   2  -3  13      704.23      653.96     16.98 o 
   3  -3  13      796.87      776.50     25.37 o 
  -3  -2  13        6.45        7.50      2.19 o 
  -2  -2  13      308.68      307.18     11.39 o 
  -1  -2  13      802.40      784.45     18.62 o 
   0  -2  13      883.25      808.44     24.99 o 
   1  -2  13     1457.22     1331.43     31.62 o 
   2  -2  13        1.86        5.47      1.84 o 
   3  -2  13       28.42       34.31      3.12 o 
   4  -2  13      132.60      130.08     11.87 o 
  -4  -1  13      349.56      330.76     10.59 o 
  -3  -1  13      605.11      564.13     15.82 o 
  -2  -1  13      502.17      504.85     14.16 o 
  -1  -1  13      308.84      305.53      8.14 o 
   0  -1  13       10.56       12.37      2.94 o 
   1  -1  13      922.28      887.85     27.37 o 
   2  -1  13      780.99      786.83     21.44 o 
   3  -1  13      402.40      398.93     10.44 o 
   4  -1  13      147.09      138.31     13.16 o 
  -4   0  13      111.50      118.13     14.34 o 
  -3   0  13        1.71       -0.24      1.56 o 
  -2   0  13      127.48      150.48      5.67 o 
  -1   0  13     1068.23     1047.40     26.65 o 
   0   0  13     1252.83     1271.68     37.77 o 
   1   0  13     1374.56     1352.26     35.23 o 
   2   0  13       37.21       36.70      2.36 o 
   3   0  13       46.03       43.31      2.99 o 
  -4   1  13      405.17      412.97     12.62 o 
  -3   1  13      673.93      655.94     15.79 o 
  -2   1  13      603.39      610.23     18.42 o 
  -1   1  13      770.44      752.54     20.06 o 
   0   1  13       93.40       96.03      3.82 o 
   1   1  13      253.94      252.05     10.69 o 
   2   1  13      546.35      541.01     18.20 o 
   3   1  13      268.76      273.17      7.85 o 
  -4   2  13      228.39      236.10      8.14 o 
  -3   2  13        9.50       10.75      1.51 o 
  -2   2  13      163.69      173.11      5.11 o 
  -1   2  13      762.95      799.78     20.72 o 
   0   2  13     1116.61     1142.75     34.96 o 
   1   2  13      501.27      488.11     19.35 o 
   2   2  13      122.60      111.33      3.83 o 
   3   2  13        7.72        5.64      2.58 o 
  -4   3  13      362.36      385.87     12.61 o 
  -3   3  13      567.18      601.92     15.53 o 
  -2   3  13      691.00      733.60     28.44 o 
  -1   3  13      288.39      292.56     10.34 o 
   0   3  13        3.52        5.17      2.10 o 
   1   3  13      115.39      104.93      5.60 o 
   2   3  13      282.48      242.70     10.46 o 
   3   3  13      323.14      293.30     15.39 o 
  -4   4  13      196.65      201.06     16.92 o 
  -3   4  13       14.35       15.61      2.08 o 
  -2   4  13       80.36       84.02     10.93 o 
  -1   4  13      383.64      371.26     13.08 o 
   0   4  13      447.29      455.26     16.01 o 
   1   4  13      762.66      728.77     24.82 o 
   2   4  13       14.27       17.54      3.59 o 
  -3   5  13      363.99      374.64     11.85 o 
  -2   5  13      372.33      419.45     15.18 o 
  -1   5  13      308.83      322.87     12.29 o 
   0   5  13       24.34       20.94      3.27 o 
   1   5  13       59.92       63.22      5.99 o 
   0  -6  14      311.70      336.31     22.21 o 
  -1  -5  14       33.59       28.38      2.39 o 
   0  -5  14        2.73        1.68      1.90 o 
   1  -5  14       79.70       85.46      7.87 o 
   2  -5  14       51.86       48.50      4.76 o 
  -2  -4  14       65.19       66.50      4.08 o 
  -1  -4  14      496.79      507.40     11.12 o 
   0  -4  14      178.16      170.01      5.87 o 
   1  -4  14      661.40      646.08     19.61 o 
   2  -4  14      243.62      241.70     10.22 o 
   3  -4  14       34.93       29.43      4.02 o 
  -3  -3  14      326.41      317.56     10.69 o 
  -2  -3  14      327.37      336.69     10.93 o 
  -1  -3  14      248.46      252.70      7.55 o 
   0  -3  14       39.20       34.93      2.33 o 
   1  -3  14       17.82       14.40      2.00 o 
   2  -3  14      241.08      227.80      7.35 o 
   3  -3  14      381.81      378.48     14.14 o 
  -3  -2  14       30.43       26.56      3.00 o 
  -2  -2  14       41.27       43.99      9.05 o 
  -1  -2  14      235.94      236.96      7.40 o 
   0  -2  14      769.53      764.20     23.98 o 
   1  -2  14      461.93      418.10     10.89 o 
   2  -2  14      431.48      412.98     11.37 o 
   3  -2  14       81.26       79.91      5.95 o 
  -3  -1  14      355.93      361.04     11.03 o 
  -2  -1  14      555.51      543.96     15.32 o 
  -1  -1  14      416.51      430.56     12.49 o 
   0  -1  14      139.31      145.66      6.02 o 
   1  -1  14       90.85       91.65      6.64 o 
   2  -1  14       11.76        9.30      2.54 o 
   3  -1  14      855.04      794.28     18.70 o 
  -4   0  14      122.27      134.20      8.08 o 
  -3   0  14       85.96       84.08      3.97 o 
  -2   0  14        2.84        3.10      1.92 o 
  -1   0  14      345.45      335.91      9.71 o 
   0   0  14      320.48      340.48     20.33 o 
   1   0  14      644.53      613.53     17.11 o 
   2   0  14      510.84      508.88     12.20 o 
   3   0  14      357.66      341.09      9.29 o 
  -4   1  14      154.85      192.13     14.69 o 
  -3   1  14      280.08      288.29      8.92 o 
  -2   1  14      613.00      623.88     16.23 o 
  -1   1  14      438.80      487.12     13.03 o 
   0   1  14      182.12      189.46      6.25 o 
   1   1  14       34.15       36.75      2.95 o 
   2   1  14       18.20       14.25      2.72 o 
   3   1  14      706.52      706.43     16.84 o 
  -4   2  14       70.62       72.72      4.43 o 
  -3   2  14      167.79      179.53      6.43 o 
  -2   2  14        3.98        5.16      2.95 o 
  -1   2  14      150.46      157.48      5.76 o 
   0   2  14      134.97      154.53      7.78 o 
   1   2  14      929.07      928.99     48.57 o 
   2   2  14      424.52      422.00     17.81 o 
   3   2  14      176.18      174.97     11.05 o 
  -3   3  14      114.16      117.09      5.11 o 
  -2   3  14      458.94      503.29     30.79 o 
  -1   3  14      537.14      548.45     18.10 o 
   0   3  14      256.24      249.59      9.68 o 
   1   3  14       61.02       53.29      4.23 o 
   2   3  14       60.87       57.13      5.06 o 
  -3   4  14      196.56      205.62      7.07 o 
  -2   4  14       29.62       34.14      5.76 o 
  -1   4  14       18.30       19.45      2.59 o 
   0   4  14      252.50      237.58      9.63 o 
   1   4  14      384.62      350.22     13.61 o 
  -2   5  14      331.98      372.72     29.20 o 
  -1   5  14      371.66      401.42     14.69 o 
   0   5  14      220.53      225.97      9.66 o 
  -1  -5  15      275.34      297.24      9.11 o 
   0  -5  15      337.52      360.34     10.34 o 
   1  -5  15        9.48       12.05      2.93 o 
   2  -5  15      156.78      148.65     12.81 o 
  -2  -4  15        3.37        3.91      2.24 o 
  -1  -4  15       73.24       73.08      6.34 o 
   0  -4  15      492.54      472.85     18.01 o 
   1  -4  15      793.00      774.63     20.44 o 
   2  -4  15      330.56      293.73     11.39 o 
  -2  -3  15      505.41      498.04     13.25 o 
  -1  -3  15      589.28      600.97     19.02 o 
   0  -3  15      407.06      398.36     13.94 o 
   1  -3  15       15.69       16.86      2.04 o 
   2  -3  15       44.84       34.86      2.92 o 
  -3  -2  15      321.00      327.52     14.41 o 
  -2  -2  15       15.73       12.47      2.65 o 
  -1  -2  15      113.31      114.82      4.97 o 
   0  -2  15      432.88      420.34     14.31 o 
   1  -2  15      649.19      600.75     19.59 o 
   2  -2  15      514.77      478.25     23.73 o 
   3  -2  15      130.24      129.31     13.10 o 
  -3  -1  15      319.85      321.35     10.71 o 
  -2  -1  15      591.50      594.07     17.86 o 
  -1  -1  15      744.21      738.80     19.73 o 
   0  -1  15      322.34      320.64     11.15 o 
   1  -1  15       73.51       68.10      4.17 o 
   2  -1  15       49.86       52.61      2.88 o 
   3  -1  15      251.71      245.32      7.94 o 
  -3   0  15      343.11      340.90     10.40 o 
  -2   0  15       41.93       51.90      2.74 o 
  -1   0  15       28.70       34.57      2.50 o 
   0   0  15      319.84      316.60     10.86 o 
   1   0  15      563.32      549.11     17.87 o 
   2   0  15      820.74      793.08     22.12 o 
   3   0  15        9.56       14.02      2.18 o 
  -4   1  15        2.23        7.17      4.58 o 
  -3   1  15      265.05      278.26     17.92 o 
  -2   1  15      518.36      527.28     20.19 o 
  -1   1  15      611.36      670.00     17.52 o 
   0   1  15      654.84      660.67     20.53 o 
   1   1  15       10.93       14.04      4.20 o 
   2   1  15        0.91        2.40      2.81 o 
   3   1  15      167.93      168.57      7.50 o 
  -3   2  15      560.68      615.87     17.04 o 
  -1   2  15        3.77        5.88      1.76 o 
   0   2  15      160.76      167.90      7.11 o 
   1   2  15      579.86      545.35     19.80 o 
   2   2  15      168.04      172.43      8.37 o 
  -3   3  15      209.80      236.43     16.69 o 
  -1   3  15      478.16      503.06     16.82 o 
   0   3  15      382.79      373.74     13.54 o 
   1   3  15       31.44       32.04      3.91 o 
   2   3  15       10.86        4.94      4.00 o 
  -3   4  15      440.65      486.72     19.27 o 
  -2   4  15       32.64       38.12      6.40 o 
  -1   4  15        1.50        2.57      2.64 o 
   0   4  15       54.41       59.85      4.70 o 
   1   4  15      176.91      148.65     13.87 o 
   0  -5  16      269.55      276.38     17.51 o 
  -1  -4  16        9.13        9.83      2.69 o 
   0  -4  16      123.94      125.04      4.41 o 
   1  -4  16       88.15       75.80      3.70 o 
   2  -4  16      587.76      539.25     29.96 o 
  -2  -3  16       89.00       89.76      4.50 o 
  -1  -3  16      480.82      502.23     14.73 o 
   0  -3  16      497.62      485.55     16.65 o 
   1  -3  16      200.91      189.58      6.90 o 
   2  -3  16      141.61      143.06      8.02 o 
  -3  -2  16      148.21      151.23     12.34 o 
  -2  -2  16      279.87      295.09      8.72 o 
  -1  -2  16       47.50       51.48      3.56 o 
   0  -2  16       18.87       17.75      2.72 o 
   1  -2  16      234.97      225.70      9.01 o 
   2  -2  16      640.80      623.40     16.06 o 
  -3  -1  16       30.59       31.53      5.22 o 
  -2  -1  16       95.98      101.36      5.03 o 
  -1  -1  16      610.54      684.66     26.68 o 
   0  -1  16      708.54      719.21     22.61 o 
   1  -1  16      397.23      360.01     12.68 o 
   2  -1  16       38.22       38.07      7.40 o 
   3  -1  16        1.64        1.65      3.41 o 
  -3   0  16      372.51      388.63     16.37 o 
  -2   0  16      376.50      408.02     20.55 o 
  -1   0  16      113.15      118.35      5.40 o 
   0   0  16        8.20        9.97      1.99 o 
   1   0  16      227.33      222.96     14.22 o 
   2   0  16      430.27      437.19     15.42 o 
   3   0  16      276.93      271.39     11.69 o 
  -3   1  16        7.46        9.17      2.10 o 
  -2   1  16       94.41      105.37      4.10 o 
  -1   1  16      558.59      601.73     18.69 o 
   0   1  16      654.26      675.35     21.06 o 
   1   1  16      324.58      317.54     11.40 o 
   2   1  16      124.62      116.64      5.66 o 
  -3   2  16      253.58      254.76     17.27 o 
  -1   2  16      161.59      183.32      7.99 o 
   0   2  16        1.69       -1.81      1.81 o 
   1   2  16       52.39       57.57      4.38 o 
   2   2  16      419.21      395.05     14.99 o 
  -1   3  16      453.27      504.60     16.98 o 
   0   3  16      497.06      506.23     17.56 o 
   1   3  16      261.70      249.92     18.16 o 
  -2   4  16      322.19      376.45     23.15 o 
  -1   4  16      210.62      234.62      9.30 o 
   0   4  16        3.51       -0.12      5.05 o 
   0  -4  17        0.21        2.93      2.71 o 
   1  -4  17       79.50       73.33      3.82 o 
  -1  -3  17      303.62      313.22     10.29 o 
   0  -3  17      390.30      394.22     14.12 o 
   1  -3  17      429.15      417.04     14.76 o 
   2  -3  17       30.34       28.29      3.76 o 
  -2  -2  17      660.28      684.73     21.80 o 
  -1  -2  17       35.19       30.56      3.02 o 
   0  -2  17       10.22       10.79      2.63 o 
   1  -2  17       43.81       44.29      3.95 o 
   2  -2  17      295.83      295.98     11.58 o 
  -3  -1  17        0.90        5.17      4.23 o 
  -2  -1  17       77.23       90.04      4.59 o 
  -1  -1  17      297.32      305.01      9.50 o 
   0  -1  17      392.16      401.75     13.75 o 
   1  -1  17      312.18      323.58     23.68 o 
   2  -1  17      174.66      170.96     10.46 o 
  -3   0  17      369.48      417.56     17.41 o 
  -2   0  17      397.08      427.47     12.48 o 
  -1   0  17      117.48      120.26      4.68 o 
   0   0  17       52.17       60.38      4.05 o 
   1   0  17       10.36       12.29      2.61 o 
   2   0  17      110.05      102.88      5.89 o 
  -3   1  17        3.64        7.46      2.31 o 
  -2   1  17       14.06       10.85      4.59 o 
  -1   1  17      164.47      170.32      6.42 o 
   0   1  17      311.63      334.35     11.45 o 
   1   1  17      379.98      379.11     22.03 o 
   2   1  17      185.64      199.65     14.92 o 
  -1   2  17      155.39      166.86      7.52 o 
   0   2  17       92.64       97.18      5.88 o 
   1   2  17        0.55        0.47      2.21 o 
  -1   3  17      112.05      144.18      7.05 o 
   0   3  17      172.77      179.82      7.69 o 
   1   3  17      291.34      293.54     20.92 o 
  -1   4  17       57.85       71.92      9.75 o 
  -1  -2  18      371.28      371.82     11.44 o 
   0  -2  18      261.82      261.41     10.04 o 
   1  -2  18        2.79        3.11      2.46 o 
  -2  -1  18        2.02        0.36      2.22 o 
  -1  -1  18        1.87        4.55      2.13 o 
   0  -1  18      497.48      533.53     39.78 o 
   1  -1  18      428.29      437.95     15.13 o 
  -2   0  18      496.68      550.49     15.46 o 
  -1   0  18      420.33      434.49     35.25 o 
   0   0  18      326.52      366.64     14.16 o 
   1   0  18       10.72        9.34      2.52 o 
  -2   1  18      104.21      129.25      4.80 o 
  -1   1  18       21.02       24.49      2.52 o 
   0   1  18      291.32      315.65     13.69 o 
   1   1  18      331.04      351.46     12.50 o 
  -1   2  18      371.45      420.10     17.04 o 
   0   2  18      241.15      245.71     11.28 o 
  -1   3  18        5.34        8.81      2.23 o 
   0  -1  19      103.51      146.65     11.75 o 
  -1   0  19      302.72      352.11     12.16 o 
   0   0  19      164.80      173.80      7.24 o 
  -2   1  19       33.36       26.91      6.46 o 
  -1   1  19       50.79       61.41      3.53 o 
   0   1  19       14.95       27.26      5.88 o 
                                                 
